# Supplementary material for: The Photorespiratory BOU Gene Mutation Alters Sulfur Assimilation and Its Crosstalk With Carbon and Nitrogen Metabolism in Arabidopsis thaliana
Source: Front Plant Sci. 2018 Nov 27;9:1709. doi: 10.3389/fpls.2018.01709 (PMC6284229; doi:10.3389/fpls.2018.01709)
Supplement: Supplementary file 1 [file Data_Sheet_1.xlsx]

## Sheet: SupplementalDataset1
Supplemental Dataset S1. Quantitative information and annotation for all reads mapped onto the reference genome of Arabidopsis thaliana.
Illumina reads were quantified by mapping against the Arabidopsis TAIR10 reference transcriptome including primary and secondary transcripts (http://www.arabidopsis.org/) using Kallisto v 0.43.0 (Bray et al., 2016) in default mode with 30 times bootstrapping for sleuth. TAIR10 annotation (columns B and C) was downloaded at (http://www.arabidopsis.org/). Kallisto provides raw counts (columns G to …
AGI	TAIR10 Information		Categorisation used for Figures and Supplemental Figures			Raw read count of each biological replicate (n = 3) determined with kallisto												Normalized transcript level (tpm, transcripts per million) of each biological replicate (n = 3) determined with kallisto												tpm means				tpm standard deviations				sleuth q-values				log2-fold change
						Wildtype						bou-2						Wildtype						bou-2														Between bou-2 and WT		Between day and night		Between bou-2 and WT		Between day and night
						Day			Night			Day			Night			Day			Night			Day			Night
	shortDescription	curatorSummary	name	Isogene / Group	category	est.counts_WT_Day_1	est.counts_WT_Day_2	est.counts_WT_Day_3	est.counts_WT_Night_1	est.counts_WT_Night_2	est.counts_WT_Night_3	est.counts_bou-2_Day_1	est.counts_bou-2_Day_2	est.counts_bou-2_Day_3	est.counts_bou-2_Night_1	est.counts_bou-2_Night_2	est.counts_bou-2_Night_3	tpm_WT_Day_1	tpm_WT_Day_2	tpm_WT_Day_3	tpm_WT_Night_1	tpm_WT_Night_2	tpm_WT_Night_3	tpm_bou-2_Day_1	tpm_bou-2_Day_2	tpm_bou-2_Day_3	tpm_bou-2_Night_1	tpm_bou-2_Night_2	tpm_bou-2_Night_3	tpmMeans_WT_Day	tpmMeans_WT_Night	tpmMeans_bou-2_Day	tpmMeans_bou-2_Night	tpmSD_WT_Day	tpmSD_WT_Night	tpmSD_bou-2_Day	tpmSD_bou-2_Night	Day qval	Night qval	bou-2 qval	WT qval	Day	Night	bou-2	WT
AT2G47400.1	CP12 domain-containing protein 1	CP12-1 encodes a small peptide found in the chloroplast stroma. It belongs to the CP12 gene family thought to be involved in the formation of a supramolecular complex with glyceraldehyde-3-phosphate dehydrogenase (GAPDH) and phosphoribulokinase (PRK) embedded in the Calvin cycle.	CP12-1	CP12	CBBC	9456	11458	16354	11507	11941	14050	8816	11231	6658	12574	16003	13052	839.954	1079.13	1249.72	1434.74	1498.68	1338.84	1237.9	1290.52	1180.9	1347.73	1426.88	1380.56	1056.27	1424.09	1236.44	1385.06	205.837	80.4508	54.8246	39.7661	0.830137	0.0860068	0.875931	0.569763	0.227017	-0.0400634	-0.163628	-0.430709
AT3G62410.1	CP12 domain-containing protein 2	CP12-2 encodes a small peptide found in the chloroplast stroma. It belongs to the CP12 gene family thought to be involved in the formation of a supramolecular complex with glyceraldehyde-3-phosphate dehydrogenase (GAPDH) and phosphoribulokinase (PRK) embedded in the Calvin cycle. CP12-2 is coordinately regulated by light with the photosynthetic GAPDH and PRK. The annotation of this gene is based …	CP12-2	CP12	CBBC	9078	11045	16905	15379	16026	19453	9399	14614	7921	12909	16397	13321	741.533	955.959	1187.88	1762.86	1847.78	1703.08	1212.43	1542.27	1279.48	1271.08	1342.74	1292.71	961.791	1771.24	1344.73	1302.18	223.231	72.7131	174.331	36.756	0.468111	4.64337e-11	0.612327	0.0251277	0.483091	-0.443541	0.0463527	-0.88028
AT1G74030.1	enolase 1	Encodes the plastid-localized phosphoenolpyruvate enolase. Mutant plants have abnormal trichomes.	ENO1	Enolase	CBBC	471	688	650	519	486	502	410	393	274	719	915	698	11.3354	17.4675	13.4621	17.5054	16.3909	12.8544	15.4722	12.1068	12.1095	20.7061	21.8701	19.6082	14.0883	15.5836	13.2295	20.7281	3.11365	2.42833	1.94224	1.13111	0.742664	0.163413	0.00028299	0.987136	-0.0845485	0.38981	-0.610679	-0.136321
AT2G21330.1	fructose-bisphosphate aldolase 1		FBA1	FBA	CBBC	68189.6	60042.7	97641.3	56432.9	56115.4	75728.6	42346.6	50588.5	32936.1	40350.7	53879.7	44250.7	1875.21	1742.33	2310.66	2175.13	2163.47	2216.72	1826.77	1781.74	1670.38	1328.39	1472.35	1421.9	1976.07	2185.11	1759.63	1407.55	297.286	27.9918	80.5053	73.0454	0.512929	3.68189e-12	6.62904e-05	0.984607	-0.16727	-0.634156	0.321884	-0.145002
AT2G21330.2	fructose-bisphosphate aldolase 1		FBA1	FBA	CBBC	2372.36	2236.89	3255.26	1417.23	1403.28	1854.61	794.376	1083.51	896.616	893.515	1053.07	908.729	61.4691	61.1515	72.5836	51.4662	50.965	51.1401	32.2814	35.9466	42.7598	27.7097	27.1067	27.4991	65.0681	51.1904	36.9959	27.4385	6.51058	0.254363	5.31743	0.306034	3.34389e-06	3.31282e-21	1.31554e-05	0.0336357	-0.798108	-0.87594	0.418	0.340168
AT2G21330.3	fructose-bisphosphate aldolase 1		FBA1	FBA	CBBC	13.0482	26.4018	26.436	5.92061	17.2887	6.82858	0	0	9.31062	6.74972	0	5.55197	0.3732	0.796893	0.65066	0.237349	0.693345	0.207922	0	0	0.491787	0.231142	0	0.185609	0.606918	0.379539	0.163929	0.138917	0.215207	0.272162	0.283933	0.122441	0.124165	0.420755	0.866486	0.878792	-0.465293	-0.276523	0.0313404	0.22011
AT4G38970.1	fructose-bisphosphate aldolase 2	Protein is tyrosine-phosphorylated and its phosphorylation state is modulated in response to ABA in Arabidopsis thaliana seeds.	FBA2	FBA	CBBC	102397	91371.2	150636	85803.2	86008.3	107317	61056.3	70081.4	47083	66318.8	86523.1	64982.6	2888	2719.46	3656.03	3391.9	3401.15	3222.08	2701.55	2531.76	2451.14	2239.38	2425.2	2141.99	3087.83	3338.38	2561.48	2268.86	499.239	100.822	127.824	143.888	0.334673	2.56818e-08	0.0210986	0.997991	-0.269518	-0.556978	0.174941	-0.112518
AT4G38970.2	fructose-bisphosphate aldolase 2	Protein is tyrosine-phosphorylated and its phosphorylation state is modulated in response to ABA in Arabidopsis thaliana seeds.	FBA2	FBA	CBBC	1004.06	763.758	1071.74	350.768	452.732	430.357	284.685	414.56	389.031	278.213	367.1	230.379	28.6963	23.0356	26.3589	14.0514	18.1428	13.0941	12.7651	15.1772	20.5328	9.52021	10.4276	7.69608	26.0303	15.0961	16.1584	9.21463	2.84462	2.68158	3.97571	1.39116	0.00227144	0.000488224	0.00047728	0.000292869	-0.655664	-0.656074	0.748275	0.747865
AT4G26530.1	Aldolase superfamily protein		FBA5	FBA	CBBC	557	966.232	1774.44	5410.48	5110.35	8583.42	833.531	1341.11	802.799	3316.58	3932.06	3662.72	17.5881	32.2047	48.2153	239.475	226.346	288.648	41.3084	54.2714	46.9888	125.436	123.46	135.308	32.6694	251.49	47.5229	128.068	15.3189	32.8428	6.49798	6.34739	0.528859	1.39206e-31	1.12415e-12	5.11032e-08	0.527228	-0.968093	-1.41139	-2.90672
AT4G26530.2	Aldolase superfamily protein		FBA5	FBA	CBBC	0	22.7685	71.5624	139.523	167.65	163.579	115.469	23.5421	21.2015	115.423	116.942	118.282	0	0.727808	1.86509	5.92307	7.12102	5.27535	5.48782	0.913589	1.18834	4.18639	3.52105	4.18945	0.864299	6.10648	2.52992	3.96563	0.940007	0.936405	2.5653	0.385021	0.520442	0.366344	0.758885	0.293091	0.921	-0.517158	-0.492343	-1.9305
AT3G54050.1	high cyclic electron flow 1	Encodes a chloroplastic fructose 1,6-bisphosphate phosphatase. also known as HCEF1 (High Cyclic Electron Flow 1). hcef1 mutants have constitutively elevated electron flow (CEFI) and plants with antisense suppression of this enzyme have higher levels of net leaf photosynthesis and increased sucrose biosynthesis.	FBPase	FBPase	CBBC	8141.72	9311.99	14400.5	7727.11	8444.77	12315.1	4514.25	7777.04	5111.23	7407.48	7448.19	6131.59	223.897	270.217	340.785	297.831	325.579	360.487	194.738	273.909	259.22	243.862	203.534	197.025	278.3	327.966	242.622	214.807	58.8617	31.3961	42.1144	25.372	0.620705	1.434e-09	0.329495	0.902337	-0.197167	-0.608195	0.174905	-0.236123
AT3G54050.2	high cyclic electron flow 1	Encodes a chloroplastic fructose 1,6-bisphosphate phosphatase also known as HCEF1 (High Cyclic Electron Flow 1). hcef1 mutants have constitutively elevated electron flow (CEFI) and plants with antisense suppression of this enzyme have higher levels of net leaf photosynthesis and increased sucrose biosynthesis.	FBPase	FBPase	CBBC	14102.3	14140	23058.5	16274.9	15535.2	19804.9	9709.75	8026.96	5269.77	11259.5	15958.8	11513.4	442.762	468.597	622.978	716.24	684.143	662.198	478.445	322.971	306.619	423.407	498.208	422.88	511.446	687.527	369.345	448.165	97.4498	27.1795	94.8365	43.3393	0.168148	1.33733e-12	0.705347	0.503407	-0.468529	-0.616268	-0.278376	-0.426114
AT5G64380.1	Inositol monophosphatase family protein			FBPase	CBBC	629	363	704	467	489	607	329	354	272	489	553	428	18.2202	11.0968	17.5486	18.9607	19.8622	18.7193	14.9524	13.1361	14.5572	16.9603	15.9215	14.4929	15.6219	19.1807	14.2152	15.7916	3.93318	0.602384	0.955218	1.23882	0.682943	0.000402822	0.997034	0.832129	-0.127566	-0.265242	-0.14222	-0.279896
AT3G26650.1	glyceraldehyde 3-phosphate dehydrogenase A subunit	Encodes one of the two subunits forming the photosynthetic glyceraldehyde-3-phosphate dehydrogenase (GAPDH) and as such a constituent of the supramolecular complex with phosphoribulokinase (PRK) thought to be linked by a small peptide encoded by CP12-2. GapA-1 is coordinately expressed by light with PRK and CP12-2. The enzyme activity, tested in leaf protein extracts dropped significantly after e…	GAPA	GAP-DH	CBBC	80435	81336	125739	78281	80398	116512	52126	61205	44864	66707	86082	67799	2227.85	2377.22	2996.96	3038.92	3122	3435.12	2264.85	2171.21	2292.22	2211.89	2369.31	2194.35	2534.01	3198.68	2242.76	2258.52	407.823	208.934	63.4573	96.3498	0.519364	4.03208e-07	0.443337	0.768431	-0.176073	-0.501913	-0.0100958	-0.335936
AT1G12900.1	glyceraldehyde 3-phosphate dehydrogenase A subunit 2		GAPA-2	GAP-DH	CBBC	71636.6	54742.2	102675	47509.4	50114.6	60136.1	33222.5	37797.1	24486	40932.6	51441.7	38444.4	2045.88	1649.84	2523.36	1901.77	2006.8	1828.35	1488.57	1382.73	1291.37	1399.64	1460.12	1283.32	2073.03	1912.31	1387.56	1381.03	437.392	89.6904	98.6886	89.8577	0.0299955	4.11845e-08	0.347302	0.750209	-0.578848	-0.469283	0.0068006	0.116366
AT1G12900.2	glyceraldehyde 3-phosphate dehydrogenase A subunit 2		GAPA-2	GAP-DH	CBBC	500.678	376.784	785.006	217.622	219.887	251.936	88.9317	118.532	130.212	250.71	234.399	244.231	14.6461	11.632	19.7608	8.92288	9.01977	7.84638	4.08177	4.44202	7.04005	8.7816	6.8155	8.35245	15.3463	8.59634	5.18795	7.98318	4.10939	0.651292	1.61405	1.03376	1.54564e-05	0.52531	0.267126	0.0095446	-1.40143	-0.095258	-0.537766	0.768407
AT1G12900.3	glyceraldehyde 3-phosphate dehydrogenase A subunit 2		GAPA-2	GAP-DH	CBBC	223.925	103.607	598.89	218.714	82.6624	485.19	37.5251	259.729	127.366	281.957	373.79	199.345	6.97366	3.40572	16.0497	9.54755	3.61078	16.0913	1.83404	10.3656	7.34854	10.5168	11.5744	7.26212	8.80969	9.74988	6.51606	9.78444	6.51888	6.24272	4.32627	2.24749	0.894479	0.968269	0.826018	0.995692	-0.384231	0.00463116	-0.520903	-0.13204
AT1G12900.4	glyceraldehyde 3-phosphate dehydrogenase A subunit 2		GAPA-2	GAP-DH	CBBC	396.773	337.859	595.958	257.252	294.879	336.154	134.079	125.662	114.417	223.142	289.16	179.001	12.437	11.1783	16.075	11.3029	12.9647	11.2213	6.59592	5.04785	6.64603	8.37742	9.01235	6.56379	13.2301	11.8296	6.0966	7.98452	2.54287	0.983843	0.90859	1.27068	0.000781891	0.00697079	0.653954	0.701678	-1.00375	-0.513967	-0.340313	0.149466
AT1G42970.1	glyceraldehyde-3-phosphate dehydrogenase B subunit	Encodes chloroplast localized glyceraldehyde-3-phosphate dehydrogenase that can use both NADH and NADPH to reduce 1,3-diphosphate glycerate. It forms A2B2 heterotetramers with GapA forms of the GADPH enzyme. These complexes are active in the light under reducing conditions, but show reduced NADPH-dependent activity in response to oxidized thioredoxins and increased NAD(H)/NADP(H) ratios due to th…	GAPB	GAP-DH	CBBC	80348	71066.5	117126	74909	77572	103460	60027	64872	46327	74820.6	97807	73917	1908.69	1780.91	2394.4	2493.9	2582.26	2614.84	2235.85	1972.5	2020.16	2126.75	2307.39	2049.41	2028	2563.67	2076.17	2161.18	323.68	62.5772	140.325	132.392	0.949311	0.00504617	0.660613	0.756471	0.0338504	-0.246282	-0.0578696	-0.338002
AT5G61580.1	phosphofructokinase 4		PFK4	PFK	CBBC	563.734	430.672	494.274	374.424	351.418	464.985	343.845	323.496	303.016	501.229	649.452	547.692	12.8002	10.315	9.65816	11.9146	11.18	11.2315	12.24	9.40019	12.6134	13.6162	14.6422	14.5099	10.9245	11.442	11.4179	14.2561	1.65731	0.410064	1.7573	0.558104	0.971806	0.246421	0.402773	0.957855	0.0584938	0.294164	-0.296969	-0.0612991
AT5G61580.2	phosphofructokinase 4		PFK4	PFK	CBBC	91.2659	56.3281	55.726	63.5756	61.5816	130.015	51.155	78.5043	51.9838	116.771	109.548	131.308	2.08828	1.35954	1.09729	2.03866	1.97432	3.16474	1.83508	2.29885	2.18106	3.19669	2.48894	3.50573	1.51504	2.39257	2.105	3.06379	0.513468	0.669489	0.24106	0.521261	0.637424	0.636429	0.560735	0.687396	0.304012	0.260445	-0.388233	-0.431801
AT2G22480.1	phosphofructokinase 5		PFK5	PFK	CBBC	684	698	806	700	732	1056	497	489	456	927	1145	1004	15.1735	16.3324	15.3869	21.7619	22.7504	24.9184	17.2837	13.8812	18.5327	24.6013	25.2183	25.9824	15.6309	23.1436	16.5659	25.2673	0.616787	1.61456	2.4074	0.691854	0.991981	0.97513	1.94479e-05	0.0427072	0.0789056	0.121631	-0.580495	-0.53777
AT1G56190.1	Phosphoglycerate kinase family protein		PGK	PGK	CBBC	5694.56	5750.15	8663.24	6451.81	6989.49	9833.4	2720.98	2612.54	1966.85	4147.89	5660.42	4820.45	133.386	142.08	174.628	211.793	229.409	245.047	99.929	78.3229	84.5344	116.25	131.664	131.77	150.031	228.75	87.5954	126.561	21.7404	16.6368	11.1235	8.93003	6.55513e-05	1.54349e-29	0.00131154	0.0491841	-0.769544	-0.848872	-0.525887	-0.605215
AT1G56190.2	Phosphoglycerate kinase family protein		PGK	PGK	CBBC	972.443	766.848	655.758	1181.19	1026.51	910.6	288.022	932.46	533.147	669.11	629.58	657.553	24.3774	20.2811	14.1464	41.4992	36.0655	24.2905	11.3228	29.9257	24.5735	20.0737	15.6768	19.2464	19.6016	33.9517	21.9407	18.3323	5.14923	8.79692	9.57684	2.33664	0.998583	0.00185982	0.74394	0.570547	0.155149	-0.854351	0.246894	-0.762605
AT3G12780.1	phosphoglycerate kinase 1	nuclear phosphoglycerate kinase (PGK1)	PGK1	PGK	CBBC	49279	48486	74771	48847	50377	61293	22450	26204	17530	32146	40673	32371	1174.98	1219.56	1534.21	1632.27	1683.22	1554.89	839.315	799.729	767.343	917.141	963.103	900.867	1309.58	1623.46	802.129	927.037	195.805	64.617	36.046	32.2766	0.000904747	1.31637e-19	0.765219	0.787019	-0.706505	-0.807706	-0.208551	-0.309751
AT1G22170.1	Phosphoglycerate mutase family protein		AT1G22170	PGlyM	CBBC	180	110	166	133	104	166	101	95	64	117	149	100	5.59217	3.6071	4.4379	5.79182	4.53181	5.49201	4.92441	3.78216	3.68328	4.35344	4.60257	3.63409	4.54572	5.27188	4.12995	4.1967	0.996918	0.658217	0.689797	0.502906	0.661209	0.046812	0.778305	0.92533	-0.112431	-0.271302	-0.018651	-0.177522
AT5G22620.1	phosphoglycerate/bisphosphoglycerate mutase family protein	encodes a putative 2-carboxy-D-arabinitol 1-phosphate phosphatase	AT5G22620	PGlyM	CBBC	1209.07	972.348	1202.94	475.087	545.58	1027.36	552.103	565.27	349.406	567.492	586.512	400.644	31.7544	26.9447	27.1878	17.4878	20.0854	28.7163	22.7427	19.0101	16.8977	17.8397	15.3038	12.2904	28.629	22.0965	19.5502	15.1446	2.70943	5.8782	2.95969	2.77807	0.00839591	0.029169	0.0589024	0.114845	-0.527858	-0.51662	0.348095	0.359334
AT5G22620.2	phosphoglycerate/bisphosphoglycerate mutase family protein	encodes a putative 2-carboxy-D-arabinitol 1-phosphate phosphatase	AT5G22620	PGlyM	CBBC	367.023	121.068	374.939	432.2	315.248	226.12	94.1159	131.681	200.784	188.211	346.109	344.95	10.1802	3.54358	8.94945	16.8025	12.2593	6.67632	4.0952	4.67805	10.2739	6.24977	9.54002	11.1807	7.55774	11.9127	6.34905	8.99016	3.53041	5.07198	3.41149	2.51103	0.814432	0.728179	0.826373	0.811015	-0.219673	-0.370211	-0.44295	-0.593489
AT5G22620.3	phosphoglycerate/bisphosphoglycerate mutase family protein	encodes a putative 2-carboxy-D-arabinitol 1-phosphate phosphatase	AT5G22620	PGlyM	CBBC	536.908	337.583	431.118	176.713	255.172	357.518	236.781	279.049	206.81	209.297	302.379	307.406	15.5642	10.3276	10.7545	7.18011	10.3724	11.0338	10.7693	10.3627	11.0769	7.26467	8.71242	10.4173	12.2154	9.52877	10.7363	8.79813	2.90796	2.06071	0.358242	1.57806	0.535885	0.525142	0.121784	0.322541	-0.171246	-0.103759	0.260399	0.327887
AT1G78050.1	phosphoglycerate/bisphosphoglycerate mutase		PGlyM	PGlyM	CBBC	162	109	171	108	99	115	82	65	60	99	152	110	4.45499	3.16299	4.04668	4.16271	3.81683	3.36627	3.53737	2.28931	3.04295	3.25918	4.15365	3.53461	3.88822	3.78194	2.95654	3.64915	0.660415	0.399365	0.628501	0.458103	0.220315	0.541041	0.686298	0.87024	-0.305069	-0.0406291	-0.232725	0.0317142
AT3G52990.1	Pyruvate kinase family protein		PK family protein	PK	CBBC	3461.9	4489	4981.96	5111	4943.28	6918	3834	4142.43	3459.13	6016	7892	6744	70.658	96.6279	87.5062	146.186	141.324	150.161	122.647	108.161	129.065	146.861	159.879	160.49	84.9307	145.89	119.958	155.743	13.1751	4.42591	10.7083	7.69839	0.0643407	0.817853	0.0287417	0.000970556	0.493257	0.0936646	-0.373902	-0.773494
AT3G52990.2	Pyruvate kinase family protein		PK family protein	PK	CBBC	7.10333	0	7.04256	0	6.71566	0	0	8.27442	6.86813	0	0	0	0.136865	0	0.116777	0	0.181222	0	0	0.203919	0.241575	0	0	0	0.0845473	0.0604073	0.148498	0	0.0739058	0.104629	0.129974	0	0.923999	NA	NA	0.915788	0.0826553	-0.0846186	0.199748	0.0324745
AT3G22960.1	Pyruvate kinase family protein	encodes a chloroplast pyruvate kinase alpha subunit. Important for seed oil biosynthesis. Ubiquitously expressed, with significantly increased expression in maturing seeds.	PKP-ALPHA	PK	CBBC	4267	4026	5881	4504	4199	5832	4247	3604	2768	5878	7365	5412	82.7533	82.3395	98.1541	122.406	114.053	120.269	129.076	89.4013	98.0115	136.329	141.749	122.34	87.749	118.909	105.496	133.473	9.01348	4.33932	20.8695	10.0148	0.609775	0.734942	0.393542	0.255803	0.263001	0.165369	-0.33651	-0.434142
AT1G32060.1	phosphoribulokinase		PRK	PRK	CBBC	46470	43697	69580	45449	48451	65839	31257	40504	28522	36903	45401	37632	1275.19	1265.3	1643.08	1748.03	1863.97	1923.1	1345.49	1423.5	1443.32	1212.28	1238	1206.62	1394.52	1845.03	1404.1	1218.97	215.313	89.058	51.719	16.7245	0.895202	9.69465e-12	0.00326315	0.57141	0.00986999	-0.597587	0.203835	-0.403622
AT2G39730.1	rubisco activase	Rubisco activase, a nuclear-encoded chloroplast protein that consists of two isoforms arising from alternative splicing in most plants. Required for the light activation of rubisco. Involved in jasmonate-induced leaf senescence.	RCA	RCA	CBBC	160293	138477	227393	130595	132676	174991	77994.3	100887	71292	80616.3	107618	83767.1	3674.24	3348.27	4485.55	4195.23	4261.23	4267.14	2802.89	2959.58	2996.65	2210.88	2449.46	2240.48	3836.02	4241.2	2919.71	2300.27	585.646	39.9207	102.85	130.044	0.185326	1.24127e-14	0.000367278	0.986438	-0.393669	-0.88238	0.343885	-0.144826
AT2G39730.2	rubisco activase	Rubisco activase, a nuclear-encoded chloroplast protein that consists of two isoforms arising from alternative splicing in most plants. Required for the light activation of rubisco. Involved in jasmonate-induced leaf senescence.	RCA	RCA	CBBC	194261	166198	249939	133012	133074	189358	112987	137217	93898.1	113815	148802	112122	4423.92	3992.38	4898.25	4245.1	4246.15	4587.38	4033.98	3999.1	3920.5	3101	3364.74	2979.25	4438.18	4359.54	3984.53	3148.33	453.103	197.313	58.1267	197.055	0.623365	3.50689e-05	0.00121129	0.884447	-0.155524	-0.469463	0.339725	0.0257864
AT2G39730.3	rubisco activase	Rubisco activase, a nuclear-encoded chloroplast protein that consists of two isoforms arising from alternative splicing in most plants. Required for the light activation of rubisco. Involved in jasmonate-induced leaf senescence.	RCA	RCA	CBBC	10138.9	9808.96	13753.9	5565.46	6042.09	7436.17	4084.55	5470.59	4571.89	5560.85	5199.33	4989.01	219.98	224.472	256.807	169.222	183.654	171.61	138.919	151.873	181.623	144.329	111.992	126.258	233.753	174.829	157.472	127.526	20.0913	7.73567	21.8956	16.2058	0.000944746	2.60598e-06	0.0144275	0.0139644	-0.566919	-0.452106	0.302161	0.416973
AT1G73110.1	P-loop containing nucleoside triphosphate hydrolases superfamily protein			RCA	CBBC	1892	1709	2394	1600	1795	2197	1570	2043	1330	2226	2387	2009	51.9187	49.4861	56.5326	61.538	69.056	64.1726	67.5825	71.8005	67.3031	73.1252	65.0888	64.4158	52.6458	64.9222	68.8954	67.5433	3.57908	3.81464	2.51979	4.84579	0.149854	0.604376	0.244581	0.677904	0.381732	0.0562506	0.0281819	-0.297299
AT1G71720.1	Nucleic acid-binding proteins superfamily		RLSB	RLSB	CBBC	1214	1083	1821	1004	1161	1253	764	1032	733	1184	1211	1157	31.7973	29.9293	41.0447	36.8565	42.6255	34.9277	31.3856	34.6115	35.3493	37.1187	31.5122	35.3956	34.2571	38.1366	33.7821	34.6755	5.95197	4.00537	2.10799	2.87178	0.840547	0.100036	0.544973	0.979375	-0.0195674	-0.133584	-0.0365872	-0.150603
AT5G61410.1	D-ribulose-5-phosphate-3-epimerase	Arabidopsis thaliana ribulose-5-phosphate-3-epimerase mRNA	RPE	RPE	CBBC	23554.8	15072	24063.1	13953.6	14320.6	17650.7	11740.5	13237.6	10227.4	16393.8	19850	16325.6	722.475	487.933	635.124	599.905	616.047	576.5	565.113	520.277	580.817	602.198	605.316	585.665	615.177	597.484	555.402	597.726	118.536	19.8843	31.4165	10.5611	0.474328	0.275892	0.821935	0.81591	-0.147217	0.000584046	-0.105768	0.0420329
AT5G61410.2	D-ribulose-5-phosphate-3-epimerase	Arabidopsis thaliana ribulose-5-phosphate-3-epimerase mRNA	RPE	RPE	CBBC	4438.24	2541.98	4110.91	2276.4	2200.43	2802.34	1427.49	1768.42	1225.65	2012.24	2548.03	2271.39	139.232	84.1719	110.975	100.1	96.8236	93.6225	70.2815	71.0956	71.2532	75.6071	79.4804	83.3581	111.46	96.8487	70.8768	79.4819	27.5332	3.23882	0.521504	3.8755	0.00572017	6.72584e-05	0.949841	0.563853	-0.64581	-0.281889	-0.163138	0.200783
AT1G63290.1	Aldolase-type TIM barrel family protein			RPE	CBBC	858	915	1014	800	730	1081.33	638	765	519	966	1111	987.372	39.9519	45.0237	40.6261	52.2332	47.7688	53.7253	46.7115	45.7616	45.653	53.9786	51.566	54.0344	41.8672	51.2424	46.042	53.193	2.75429	3.09938	0.582312	1.4093	0.905472	0.583303	0.7104	0.722472	0.134075	0.0528844	-0.204156	-0.285347
AT3G01850.1	Aldolase-type TIM barrel family protein			RPE	CBBC	235.48	213.792	192.379	147.054	151.814	271.085	133.255	197.326	115.048	233.357	232.395	132.314	10.0319	9.62193	7.05209	8.7837	9.08448	12.3165	8.92185	10.7927	9.21238	11.9242	9.86229	6.61683	8.90197	10.0616	9.64231	9.46777	1.61511	1.95862	1.0068	2.67559	0.960427	0.590133	0.713221	0.975109	0.104023	-0.0796003	0.0238567	-0.159767
AT3G01850.2	Aldolase-type TIM barrel family protein			RPE	CBBC	386.52	347.208	374.621	315.946	275.186	308.582	218.745	184.674	198.952	262.643	364.605	349.314	17.0702	16.2012	14.2358	19.5642	17.0739	14.5369	15.1855	10.4736	16.5477	13.9153	16.0442	18.1177	15.8357	17.0583	14.0689	16.0257	1.45211	2.51369	3.18727	2.10126	0.396302	0.407068	0.872006	0.980326	-0.159949	-0.0849478	-0.17614	-0.101138
AT3G04790.1	Ribose 5-phosphate isomerase, type A protein		RPI3	RPI	CBBC	9364	8072	13273	8185	8660	10145	6437	7816	4775	8387	10065	8003	203.167	184.723	247.827	248.871	263.228	234.123	218.927	216.986	189.692	217.681	216.796	202.534	211.906	248.741	208.535	212.337	32.4469	14.5529	16.3474	8.50117	0.829187	9.93506e-05	0.529409	0.878144	-0.0230231	-0.227297	-0.025943	-0.230216
AT5G44520.1	NagB/RpiA/CoA transferase-like superfamily protein		RPI4	RPI	CBBC	976	703	924	534	567	826	614	635	464	799	1035	796	32.7499	24.9032	26.68	25.1178	26.6937	29.5252	32.3434	27.3159	28.932	32.1205	34.5447	31.2672	28.111	27.1122	29.5304	32.6441	4.11443	2.23331	2.56662	1.70034	0.983335	0.211427	0.998731	0.683917	0.068682	0.259157	-0.140107	0.050368
AT1G71100.1	Ribose 5-phosphate isomerase, type A protein	Encodes a ribose 5-phosphate isomerase involved in the formation of uridine used for the synthesis of UDP-sugars. Mutants of this gene are affected in cellulose biosynthesis.		RPI	CBBC	334	387	299	165	216	246	259	280	199	442	399	376	14.4852	17.7318	11.1577	10.0332	13.1592	11.3791	17.6547	15.5921	16.2374	22.9942	17.2395	19.1462	14.4582	11.5238	16.4947	19.7933	3.28713	1.56802	1.0551	2.93142	0.751046	0.000650671	0.647709	0.244814	0.178545	0.731443	-0.249198	0.303699
AT2G01290.1	ribose-5-phosphate isomerase 2	Cytosolic ribose-5-phosphate isomerase. Knockout mutation causes chloroplast dysfunction, late flowering and premature cell death.		RPI	CBBC	2768.53	2934.11	3866.6	1506.39	1412.85	1695.91	1566.26	2032.86	1318.67	1849.24	2278.76	1965.77	81.295	90.9268	97.7035	61.9998	58.1767	53.0199	72.1627	76.4736	71.5769	65.0207	66.5118	67.4857	89.9751	57.7321	73.4044	66.3394	8.24555	4.50643	2.67409	1.24151	0.0840548	0.553065	0.00801038	4.99832e-06	-0.290084	0.197301	0.143937	0.631322
ATCG00490.1	ribulose-bisphosphate carboxylases	large subunit of RUBISCO. Protein is tyrosine-phosphorylated and its phosphorylation state is modulated in response to ABA in Arabidopsis thaliana seeds.	RBCL	Rubisco	CBBC	1178	1616	2631	690	1533	615	978	3247	1287	1023	365	429	35.2347	51.0138	67.7193	28.9281	64.3037	19.5864	45.9017	124.433	71.2072	36.6418	10.8529	15.0044	51.3226	37.6061	80.514	20.833	16.2445	23.5879	40.0843	13.8473	0.65262	0.337295	0.0112893	0.705137	0.639613	-0.822315	1.90053	0.438607
AT1G67090.1	ribulose bisphosphate carboxylase small chain 1A	Encodes a member of the Rubisco small subunit (RBCS) multigene family: RBCS1A (At1g67090), RBCS1B (At5g38430), RBCS2B (At5g38420), and RBCS3B (At5g38410). Functions to yield sufficient Rubisco content for leaf photosynthetic capacity.	RBCS1A	Rubisco	CBBC	490219	456698	716485	420223	436296	527146	224771	252986	162604	318841	391316	315586	21625.1	21285.7	27195.7	25991.5	27038.9	24804.7	15585.9	14331.3	13508.2	16873.4	17199.8	16349.4	23368.8	25945	14475.1	16807.5	3318.51	1117.82	1046.29	429.009	0.0430415	0.000109953	0.822687	0.989093	-0.690971	-0.62632	-0.215518	-0.150867
AT1G67090.2	ribulose bisphosphate carboxylase small chain 1A	Encodes a member of the Rubisco small subunit (RBCS) multigene family: RBCS1A (At1g67090), RBCS1B (At5g38430), RBCS2B (At5g38420), and RBCS3B (At5g38410). Functions to yield sufficient Rubisco content for leaf photosynthetic capacity.	RBCS1A	Rubisco	CBBC	88.1198	30.8982	58.0767	52.7357	45.7922	59.2317	34.4129	60.3743	36.0264	34.8931	36.3429	61.6739	3.91864	1.45176	2.22221	3.28816	2.86095	2.80976	2.4056	3.44792	3.01838	1.86157	1.61039	3.22125	2.53087	2.98629	2.9573	2.23107	1.26207	0.262677	0.523838	0.866669	0.815065	0.350542	0.383594	0.920873	0.164493	-0.303035	0.292504	-0.175023
AT5G38430.1	Ribulose bisphosphate carboxylase (small chain) family protein	Encodes a member of the Rubisco small subunit (RBCS) multigene family: RBCS1A (At1g67090), RBCS1B (At5g38430), RBCS2B (At5g38420), and RBCS3B (At5g38410).	RBCS1B	Rubisco	CBBC	148683	89840.1	131528	83188.5	91252.2	92856.9	55318.9	67959.8	43458	76690.7	91213.3	71007.9	8725.21	5576.44	6640.71	6847.06	7536.85	5823.27	5112	5133.4	4893.35	5409.08	5346.01	4915.56	6980.79	6735.73	5046.25	5223.55	1601.7	862.198	132.847	268.585	0.0702573	0.00256507	0.686173	0.855773	-0.468099	-0.366741	-0.0498092	0.0515485
AT5G38420.1	Ribulose bisphosphate carboxylase (small chain) family protein	Encodes a member of the Rubisco small subunit (RBCS) multigene family: RBCS1A (At1g67090), RBCS1B (At5g38430), RBCS2B (At5g38420), and RBCS3B (At5g38410).	RBCS2B	Rubisco	CBBC	131296	61130.2	106233	65227.1	71800	80742.2	40688.3	52311.6	31753.3	51664.3	59730	46080.5	7129.74	3509.98	4963.37	4967.44	5484.53	4682.94	3477.44	3653.85	3289.83	3370.04	3237.14	2947.86	5201.03	5044.97	3473.71	3185.01	1821.55	406.38	182.039	215.863	0.148401	4.76959e-12	0.130242	0.938185	-0.582184	-0.663379	0.125139	0.0439431
AT5G38410.1	Ribulose bisphosphate carboxylase (small chain) family protein	Encodes a member of the Rubisco small subunit (RBCS) multigene family: RBCS1A (At1g67090), RBCS1B (At5g38430), RBCS2B (At5g38420), and RBCS3B (At5g38410). Functions to yield sufficient Rubisco content for leaf photosynthetic capacity.	RBCS3B	Rubisco	CBBC	231693	108408	198769	116134	123582	140180	70741.9	79441.1	47062.1	99518.6	122264	88157.6	10723.8	5302.2	7915.94	7537.01	8037.99	6922.7	5148.14	4723.36	4113.42	5527.37	5640.44	4795.1	7980.65	7499.23	4661.64	5320.97	2711.38	558.604	520.114	458.912	0.0510111	4.14429e-06	0.881523	0.902342	-0.775539	-0.494975	-0.190813	0.0897509
AT5G38410.2	Ribulose bisphosphate carboxylase (small chain) family protein	Encodes a member of the Rubisco small subunit (RBCS) multigene family: RBCS1A (At1g67090), RBCS1B (At5g38430), RBCS2B (At5g38420), and RBCS3B (At5g38410). Functions to yield sufficient Rubisco content for leaf photosynthetic capacity.	RBCS3B	Rubisco	CBBC	160.019	72.5521	160.177	100.06	89.2808	122.304	49.7914	74.0782	186.47	79.3051	73.0635	106.682	7.59795	3.64062	6.54393	6.66192	5.95805	6.19702	3.71776	4.51928	16.7453	4.5193	3.45851	5.95491	5.9275	6.27233	8.32745	4.64424	2.04942	0.357927	7.30108	1.25288	0.950984	0.13808	0.576438	0.994174	0.429147	-0.365638	0.724703	-0.0700829
AT5G38410.3	Ribulose bisphosphate carboxylase (small chain) family protein	Encodes a member of the Rubisco small subunit (RBCS) multigene family: RBCS1A (At1g67090), RBCS1B (At5g38430), RBCS2B (At5g38420), and RBCS3B (At5g38410). Functions to yield sufficient Rubisco content for leaf photosynthetic capacity.	RBCS3B	Rubisco	CBBC	595.27	334.205	546.304	111.711	165.449	143.198	153.515	215.789	150.763	161.527	185.216	145.845	27.0644	16.0557	21.3717	7.12161	10.5696	6.94589	10.9731	12.6016	12.9307	8.81175	8.39236	7.79056	21.4973	8.21237	12.1685	8.33156	5.50542	2.04331	1.04821	0.513303	0.00137345	0.834421	0.0114309	2.20704e-05	-0.772662	0.0185459	0.496898	1.28811
AT2G07732.1	Ribulose bisphosphate carboxylase large chain, catalytic domain			Rubisco	CBBC	1.00481	0	0	0	0	0	0	1.00441	0	0	1	0	0.0849576	0	0	0	0	0	0	0.109769	0	0	0.0848022	0	0.0283192	0	0.0365897	0.0282674	0.0490503	0	0.0633752	0.0489606	NA	NA	NA	NA	0.0115568	0.0402155	0.0116294	0.0402882
AT3G55800.1	sedoheptulose-bisphosphatase	Encodes the chloroplast enzyme sedoheptulose-1,7-bisphosphatase (SBPase), involved in the carbon reduction of the Calvin cycle. Increase in SBPase activity in transgenic lines accumulate up to 50% more sucrose and starch than wild-type.	SBPASE	SBPASE	CBBC	48530	45129	75099	39790	41299	55860	28459	33951	25100	30381	37653	29373	1244.06	1220.58	1656.7	1429.58	1483.91	1523.88	1144.16	1114.33	1183.88	932.121	958.859	879.328	1373.78	1479.12	1147.46	923.436	245.297	47.3319	34.892	40.4706	0.28904	1.68662e-15	2.45866e-05	0.994826	-0.259504	-0.679072	0.313051	-0.106517
AT2G21170.1	triosephosphate isomerase	Encodes a plastidic triose phosphate isomerase. Mutants with reduced pdTPI levels have difficulty transitioning from heterotrophic to autotrophic growth. The related phenotypes, such as chlorosis in light-grown seedlings may result from an accumulation of dihydroxyacetone phosphate (DHAP) and methylglyoxal (MG) in these mutants. Both splice variants appear to be expressed, but the At2g21170.2 var…	TIM	TIM	CBBC	12192.6	11457.8	17694.4	11220.2	11008.9	13959.6	6571.27	7871.54	5134.58	8876.3	11369.2	8547.67	386.266	383.149	482.376	498.257	489.21	470.988	326.736	319.595	301.56	336.816	358.152	316.815	417.264	486.152	315.964	337.261	56.4105	13.8894	12.9749	20.6721	0.0385308	1.80719e-15	0.781266	0.890397	-0.400095	-0.526234	-0.0938194	-0.219958
AT2G21170.2	triosephosphate isomerase	Encodes a plastidic triose phosphate isomerase. Mutants with reduced pdTPI levels have difficulty transitioning from heterotrophic to autotrophic growth. The related phenotypes, such as chlorosis in light-grown seedlings may result from an accumulation of dihydroxyacetone phosphate (DHAP) and methylglyoxal (MG) in these mutants. Both splice variants appear to be expressed, but the At2g21170.2 var…	TIM	TIM	CBBC	108.354	144.201	139.559	24.7531	68.1325	48.4411	58.7261	42.4617	38.4171	30.7037	35.8094	95.3269	3.51058	4.93175	3.89089	1.12417	3.09663	1.67161	2.98648	1.76332	2.30956	1.19161	1.1538	3.6142	4.11107	1.96414	2.35312	1.98654	0.735725	1.01825	0.612742	1.40972	0.261975	0.895967	0.664386	0.341499	-0.608122	0.0108615	0.167031	0.786014
AT2G45290.1	Transketolase		TKL?	TKL	CBBC	1075	935	797	755	609	955	967	831	599	1388	1655	1563	16.9377	15.5313	10.8071	16.6686	13.4327	15.9927	23.866	16.7374	17.1544	26.1414	25.8626	28.6731	14.4254	15.3647	19.2526	26.8924	3.21145	1.70692	4.00076	1.54845	0.306398	6.752e-12	0.0925772	0.990721	0.392802	0.769286	-0.461763	-0.0852794
AT3G60750.1	Transketolase		TKL?	TKL	CBBC	45688.3	46847	69128.1	58449.6	59341	77707.2	46370	49621.9	35697.4	63534	80983.5	61684.1	655.322	708.332	853.323	1174.69	1191.32	1184.43	1041.64	909.636	929.047	1089.11	1151.8	1029.69	738.992	1183.48	960.108	1090.2	102.499	8.3556	71.273	61.0623	0.341799	0.0719074	0.91103	0.0673848	0.377188	-0.118338	-0.183146	-0.678672
AT3G60750.2	Transketolase		TKL?	TKL	CBBC	23.6937	0	52.906	26.3806	0	95.7539	0	25.1199	33.5724	0	68.4688	38.8619	0.37347	0	0.717683	0.582658	0	1.60418	0	0.506156	0.961859	0	1.0704	0.713212	0.363718	0.728946	0.489338	0.594537	0.358941	0.812034	0.48115	0.544979	0.976357	0.979084	0.990845	0.980152	0.127127	-0.116755	-0.0984663	-0.342348
AT1G47840.1	hexokinase 3	Encodes a putative hexokinase.	HXK3		CBBC	64	74	83	90	93	98	60	46	32	77	125	70	1.64282	2.0041	1.83343	3.23784	3.34603	2.67704	2.41545	1.51182	1.51141	2.3656	3.18746	2.09838	1.82678	3.08697	1.81289	2.55048	0.180732	0.359108	0.521829	0.567591	0.877564	0.149493	0.436824	0.194223	-0.00710646	-0.203018	-0.335959	-0.53187
AT4G24620.1	phosphoglucose isomerase 1	The PGI1 gene encodes the plastid phospho-glucose (Glc) isomerase. While pgi1-1 mutant has a deficiency in leaf starch synthesis, it accumulates starch in root cap cells. Flowering time of the pgi1-1 mutant is significantly delayed under short-day conditions.	PGI1		CBBC	3079	3083	4727.75	3051.11	3168.01	4185	2546.33	2385	1784.34	3424	4470	3441	55.8374	58.9549	73.7851	77.536	80.451	80.6894	72.3545	55.3112	58.9884	74.2463	80.4302	72.7083	62.8591	79.5588	62.218	75.7949	9.5897	1.75585	8.96891	4.08725	0.833921	0.0286332	0.4119	0.617852	-0.0145568	-0.0690311	-0.280675	-0.335149
AT4G24620.2	phosphoglucose isomerase 1	The PGI1 gene encodes the plastid phospho-glucose (Glc) isomerase. While pgi1-1 mutant has a deficiency in leaf starch synthesis, it accumulates starch in root cap cells. Flowering time of the pgi1-1 mutant is significantly delayed under short-day conditions.	PGI1		CBBC	0	0	28.2477	12.8901	13.9897	0	39.6704	0	8.66334	0	0	0	0	0	0.441687	0.328185	0.355937	0	1.12937	0	0.286954	0	0	0	0.147229	0.228041	0.472108	0	0.255008	0.197976	0.58701	0	0.722523	NA	NA	0.892441	0.35973	-0.296358	0.557884	-0.0982049
AT1G14030.1	Rubisco methyltransferase family protein	Encodes a lysine methyltransferase whose main soluble physiological substrates are chloroplastic fructose 1,6-bisphosphate aldolases, FBA1, FBA2, and FBA3. Lysines near the C-terminal end of the target proteins are trimethylated.	RbcMT		CBBC	1033	789	1424	850	971	1041	746	824	659	948	1080	976	25.4976	20.5457	30.2474	29.4043	33.5893	27.341	28.875	26.0369	29.8933	28.0023	26.4776	28.1251	25.4302	30.1115	28.2684	27.535	4.8512	3.18362	1.99848	0.917791	0.832452	0.0729279	0.140757	0.894042	0.147155	-0.124717	0.0366113	-0.23526
AT2G29560.1	cytosolic enolase	Encodes a putative phosphoenolpyruvate enolase that is localized both to the nucleus and the cytoplasm.	ENOC	Enolase	cyt.Glycolysis	671	631	771	574	557	662	502	506	411	697	803	637	16.5411	16.4103	16.356	19.8311	19.2433	17.3646	19.4057	15.9682	18.6191	20.5617	19.6613	18.3326	16.4358	18.813	17.9977	19.5185	0.0951483	1.28832	1.80104	1.12139	0.903922	0.645065	0.898321	0.927188	0.12377	0.0504803	-0.111105	-0.184395
AT2G36530.1	Enolase	Involved in light-dependent cold tolerance and encodes an enolase. Protein is tyrosine-phosphorylated and its phosphorylation state is modulated in response to ABA in Arabidopsis thaliana seeds.	LOS2	Enolase	cyt.Glycolysis	20886	23960	26929	21251	21006	23221	29291	29349	24510	42886	55214	46350	505.815	612.145	561.226	721.281	712.916	598.351	1112.32	909.832	1090.23	1242.83	1328.03	1310.3	559.729	677.516	1037.46	1293.72	53.1808	68.6864	111.08	44.9548	0.000246038	2.77228e-11	0.244185	0.832129	0.889072	0.932185	-0.318194	-0.27508
AT5G03690.1	Aldolase superfamily protein		FBA4	FBA	cyt.Glycolysis	17.177	24.6512	38.3004	6.3512	5.62493	23.3989	38.3457	45.6952	18.0007	26.7394	18.3453	18.8248	0.494221	0.748505	0.948301	0.256132	0.226933	0.716735	1.73099	1.6842	0.956675	0.921166	0.524618	0.633125	0.730342	0.399933	1.45729	0.69297	0.227584	0.274746	0.434175	0.204936	0.646273	0.719726	0.503425	0.83296	0.50601	0.274198	0.537511	0.305699
AT5G03690.2	Aldolase superfamily protein		FBA4	FBA	cyt.Glycolysis	314.823	239.349	250.7	196.649	173.375	215.601	178.654	198.305	128.999	287.261	318.655	287.175	10.3126	8.27652	7.06665	9.02957	7.96731	7.52251	9.18612	8.32651	7.84434	11.2723	10.3812	11.0093	8.55192	8.17313	8.45232	10.8876	1.64041	0.774325	0.67968	0.457846	0.854562	0.112202	0.424112	0.800102	-0.0151223	0.373971	-0.330717	0.0583772
AT2G36460.1	Aldolase superfamily protein		FBA6	FBA	cyt.Glycolysis	2136.45	2097.77	1898.93	2097.89	1968.82	2462.39	2623.88	2566.45	2194.75	4763.57	6664.19	5277.42	64.3017	66.6367	49.1817	88.5032	83.1023	78.9133	123.922	98.9703	122.218	171.691	199.396	185.743	60.04	83.5063	115.037	185.61	9.47579	4.8077	13.94	13.853	3.68265e-07	1.48973e-25	8.07624e-10	0.124049	0.926754	1.1429	-0.685444	-0.469303
AT2G36460.2	Aldolase superfamily protein		FBA6	FBA	cyt.Glycolysis	108.554	142.232	103.071	68.1128	81.184	118.608	51.1165	53.5474	43.254	154.435	274.81	154.578	3.0639	4.23633	2.50343	2.69455	3.21274	3.56372	2.26341	1.93588	2.25351	5.21861	7.70844	5.09903	3.26789	3.157	2.15093	6.00869	0.884276	0.437257	0.186307	1.47324	0.364829	0.0236409	0.00333845	0.931143	-0.437743	0.753602	-1.15337	0.037978
AT4G26520.1	Aldolase superfamily protein		FBA7	FBA	cyt.Glycolysis	878	753	1195	893	929	1191	618	852.353	482	809	1048	765	24.1967	21.8977	28.3401	34.4933	35.8936	34.9379	26.717	30.0847	24.4992	26.6904	28.7	24.6348	24.8115	35.1083	27.1003	26.6751	3.26491	0.715527	2.81241	2.03264	0.927801	7.60373e-09	0.532583	0.097401	0.122572	-0.383742	0.0219987	-0.484315
AT3G52930.1	Aldolase superfamily protein		FBA8	FBA	cyt.Glycolysis	11370	10472	13246	11593	10675	12052	8362	8127	5855	11905	17374	14310	249.073	241.964	249.712	355.901	327.618	280.826	287.153	227.807	234.903	311.982	377.857	365.667	246.916	321.448	249.954	351.835	4.30073	37.9159	32.4098	35.048	0.853448	0.975645	0.0331354	0.539423	0.0175715	0.129927	-0.49157	-0.379215
AT3G04120.1	glyceraldehyde-3-phosphate dehydrogenase C subunit 1	encodes cytosolic GADPH (C subunit) involved in the glycolytic pathway but also interacts with H2O2 potentially placing it in a signalling cascade induced by ROS.	GAPC1	GAP-DH	cyt.Glycolysis	25867	24906	25899.9	20007	19951	22022	29483.5	30785.9	26434.5	41445.9	57653	51821.5	716.45	727.931	617.319	776.686	774.733	649.273	1281.04	1092.11	1350.61	1374.28	1586.83	1677.23	687.233	733.564	1241.25	1546.11	60.8191	73.0047	133.764	155.525	0.000637892	1.64458e-10	0.265247	0.975109	0.85199	1.07462	-0.316619	-0.0939904
AT1G13440.1	glyceraldehyde-3-phosphate dehydrogenase C2		GAPC2	GAP-DH	cyt.Glycolysis	48973	35830.2	55570.1	40377	37204	44963.9	31185.5	36771.5	27519.5	42762.1	55387.3	41384.5	1465.95	1131.96	1431.43	1694.11	1561.79	1433.11	1464.81	1410.28	1523.83	1532.85	1648.16	1448.57	1343.11	1563	1466.31	1543.19	183.677	130.504	56.7898	100.196	0.917081	0.343142	0.691646	0.91285	0.126516	-0.0183902	-0.073683	-0.218589
AT1G13440.2	glyceraldehyde-3-phosphate dehydrogenase C2		GAPC2	GAP-DH	cyt.Glycolysis	0	6.81911	0	0	0	6.11699	0	14.6055	0	0	5.71386	0	0	0.2305	0	0	0	0.208621	0	0.599439	0	0	0.181952	0	0.0768333	0.0695403	0.199813	0.0606507	0.133079	0.120447	0.346086	0.10505	NA	NA	NA	NA	0.156015	-0.0120413	0.17786	0.00980409
AT1G50460.1	hexokinase-like 1	Involved in glucose-ethylene crosstalk.	HKL1	Hxk	cyt.Glycolysis	720	501	593	330	329	342	502	526	443	351	321	328	14.4355	10.5933	10.2317	9.27176	9.23908	7.29182	15.774	13.4905	16.2294	8.41662	6.38757	7.66671	11.7535	8.60089	15.1646	7.4903	2.32971	1.1338	1.46761	1.02596	0.186749	0.158812	1.19405e-21	0.0304393	0.341948	-0.177352	0.928953	0.409654
AT4G37840.1	hexokinase-like 3	Encodes a putative hexokinase.	HKL3	Hxk	cyt.Glycolysis	1	0	0	0	0	0	1	1	0	1	1	0	0.0289669	0	0	0	0	0	0.045448	0.0371077	0	0.0346836	0.0287912	0	0.00965563	0	0.0275186	0.0211583	0.016724	0	0.0241939	0.0185589	NA	NA	NA	NA	0.0253012	0.0302065	0.00895798	0.0138633
AT4G29130.1	hexokinase 1	Encodes a hexokinase (HXK1) in the plant glucose-signaling network. Functions as a glucose sensor to interrelate nutrient, light, and hormone signaling networks for controlling growth and development in response to the changing environment.	HXK1	Hxk	cyt.Glycolysis	2328	2785	3348	2034	1969	2985	2285	2709	2189	2785	3572	2947	47.7678	60.268	59.1193	58.4866	56.5922	65.1377	73.4853	71.1108	82.1201	68.3494	72.7491	70.5066	55.7184	60.0722	75.5721	70.535	6.90931	4.48797	5.79371	2.19999	0.0882101	0.273428	0.0132866	0.989636	0.433002	0.228135	0.0981682	-0.106699
AT2G19860.1	hexokinase 2	Encodes a protein with hexokinase activity (AtHXK2) and acts as a sensor for plant sugar responses.	HXK2	Hxk	cyt.Glycolysis	640.226	705.426	1063.84	952	851	1399.99	569.086	680	507.529	926	1087	876	14.834	17.2415	21.2122	30.913	27.6285	34.5091	20.6732	20.1648	21.5706	25.6708	25.0095	23.6852	17.7626	31.0169	20.8029	24.7885	3.22087	3.44148	0.711814	1.01108	0.678932	7.89166e-07	0.551613	0.0159297	0.216661	-0.312104	-0.24221	-0.770975
AT2G19860.2	hexokinase 2	Encodes a protein with hexokinase activity (AtHXK2) and acts as a sensor for plant sugar responses.	HXK2	Hxk	cyt.Glycolysis	4.77369	4.57416	5.1601	0	0	9.0064	9.91375	0	4.47112	0	0	0	0.105775	0.106907	0.0983954	0	0	0.212279	0.344364	0	0.1815	0	0	0	0.103692	0.0707597	0.175288	0	0.00462218	0.122559	0.172266	0	NA	NA	NA	NA	0.0906761	-0.0986347	0.233014	0.0437035
AT3G20040.1	Hexokinase		HXK4	Hxk	cyt.Glycolysis	114	116	161	114	106	173	100	89	77	134	133	113	2.32799	2.49828	2.8294	3.26238	3.03205	3.75711	3.20062	2.32506	2.87453	3.27291	2.69579	2.69054	2.55189	3.35051	2.80007	2.88641	0.254968	0.370478	0.442504	0.334726	0.941688	0.149527	0.804524	0.713606	0.0974391	-0.162746	-0.0324134	-0.292599
AT4G29220.1	phosphofructokinase 1		PFK1	PFK	cyt.Glycolysis	2863.27	3242.74	3688.62	2367.73	2534.04	3281.2	2130.82	2575.2	1941.64	2568.04	3197.54	2734.07	57.5863	68.7805	63.843	66.7326	71.385	70.1784	67.1652	66.2543	71.3605	61.7723	63.8276	64.1077	63.4033	69.432	68.26	63.2359	5.61004	2.41434	2.72346	1.2752	0.933624	0.00270492	0.00912886	0.994579	0.104889	-0.132852	0.108643	-0.129097
AT5G47810.1	phosphofructokinase 2		PFK2	PFK	cyt.Glycolysis	291	259	179	164	130	207	177	193	172	278	362	325	7.31864	6.87225	3.87408	5.78068	4.58237	5.53985	6.98103	6.21429	7.95441	8.36747	9.04347	9.54394	6.02166	5.30097	7.04991	8.98496	1.8732	0.633866	0.872102	0.590413	0.705883	2.69015e-05	0.356562	0.778715	0.197161	0.664183	-0.310784	0.156238
AT4G26270.1	phosphofructokinase 3		PFK3	PFK	cyt.Glycolysis	384	630	342	401	414	682	444	527	529	711	951	1083	7.65119	13.2382	5.86432	11.1967	11.5538	14.4506	13.8647	13.432	19.2569	16.9431	18.8062	25.1562	8.9179	12.4004	15.5179	20.3018	3.84668	1.78451	3.24532	4.30598	0.126218	0.0117679	0.536578	0.674054	0.73592	0.668705	-0.36695	-0.434165
AT4G32840.1	phosphofructokinase 6		PFK6	PFK	cyt.Glycolysis	310	190	311	253	252	285	188	199	152	275	370	306	7.45138	4.81786	6.43305	8.52281	8.48837	7.28868	7.0857	6.12276	6.70905	7.90967	8.83258	8.58533	6.2341	8.09995	6.63917	8.44253	1.32798	0.702794	0.485258	0.47774	0.951726	0.769872	0.401069	0.633345	0.078603	0.0533138	-0.305757	-0.331046
AT5G56630.1	phosphofructokinase 7		PFK7	PFK	cyt.Glycolysis	1059	883	904	715	696	969	709	673	612	873	1257	994	21.1443	18.593	15.5331	20.0056	19.4641	20.5744	22.1858	17.1889	22.3256	20.8467	24.909	23.137	18.4235	20.0147	20.5668	22.9642	2.80944	0.555206	2.92615	2.03665	0.796275	0.575312	0.963359	0.998104	0.151009	0.189484	-0.152073	-0.113598
AT3G50520.1	Phosphoglycerate mutase family protein		AT3G50520	PGlyM	cyt.Glycolysis	449	448	587	430	462	516	396	424	278	515	646	602	23.0202	24.281	25.8943	30.916	33.3068	28.2449	31.9421	27.9478	27.0879	31.7048	33.039	36.3265	24.3985	30.8226	28.9926	33.6901	1.44065	2.53224	2.59027	2.37865	0.62894	0.994258	0.717299	0.627525	0.239863	0.124474	-0.209917	-0.325307
AT5G04120.1	Phosphoglycerate mutase family protein	Encodes a cofactor-dependent phosphoglycerate mutase (dPGM) - like protein with phosphoserine phosphatase activity that may be responsible for serine anabolism.	AT5G04120	PGlyM	cyt.Glycolysis	0	0	0	0	0	1	0	0	0	0	0	0	0	0	0	0	0	0.0499269	0	0	0	0	0	0	0	0.0166423	0	0	0	0.0288253	0	0	NA	NA	NA	NA	0	-0.0238122	0	-0.0238122
AT1G09780.1	Phosphoglycerate mutase, 2,3-bisphosphoglycerate-independent	Encodes a 2,3-biphosphoglycerate-independent phosphoglycerate mutase that is involved in pollen development and stomatal movement.	iPGAM1	PGlyM	cyt.Glycolysis	7205	9047	11554	8691	8540	9620	6754	6397	4817	9509	11743	9696	157.834	209.038	217.814	266.81	262.094	224.158	231.934	179.314	193.259	249.192	255.392	247.764	194.895	251.021	201.502	250.783	32.3946	23.3829	27.2613	4.05515	0.965786	0.423803	0.161793	0.68833	0.0478555	-0.00136308	-0.31424	-0.363459
AT3G08590.1	Phosphoglycerate mutase, 2,3-bisphosphoglycerate-independent	Encodes a 2,3-biphosphoglycerate-independent phosphoglycerate mutase that is involved in pollen development and stomatal movement.	iPGAM2	PGlyM	cyt.Glycolysis	4685.65	3851.13	4454.28	3235.67	2960.09	4537.28	5440.55	5185.24	4639.14	6944.83	9213.42	7422.24	98.4494	85.3408	80.5398	95.272	87.123	101.391	179.174	139.387	178.318	174.538	192.16	181.861	88.11	94.5953	165.626	182.853	9.27037	7.15803	22.728	8.85278	3.13939e-06	1.40793e-26	0.993441	0.981549	0.902957	0.943541	-0.141936	-0.101353
AT3G08590.2	Phosphoglycerate mutase, 2,3-bisphosphoglycerate-independent	Encodes a 2,3-biphosphoglycerate-independent phosphoglycerate mutase that is involved in pollen development and stomatal movement.	iPGAM2	PGlyM	cyt.Glycolysis	167.347	85.8717	106.722	61.3301	97.9119	118.724	122.453	107.756	156.861	241.169	202.575	104.758	3.37449	1.82616	1.85198	1.73306	2.76545	2.54593	3.86994	2.77961	5.78051	5.81634	4.05431	2.46279	2.35088	2.34815	4.14335	4.11115	0.886569	0.543871	1.51902	1.6775	0.520652	0.317436	0.888857	0.97654	0.618171	0.610284	0.00906228	0.00117586
AT2G36580.1	Pyruvate kinase family protein		AT2G36580	PK	cyt.Glycolysis	2244	2472	2547	2191	2389	2739	1859	1751.3	1681	3615	4536	4414	46.2906	53.7813	45.2158	63.3383	69.032	60.0902	60.1059	46.2181	63.4085	89.1951	92.8783	106.173	48.4292	64.1535	56.5775	96.0821	4.66608	4.5263	9.12221	8.93088	0.625875	0.000211678	7.90316e-07	0.321709	0.220141	0.575363	-0.753701	-0.398478
AT3G04050.1	Pyruvate kinase family protein		AT3G04050	PK	cyt.Glycolysis	24	13	21	8	8	7	3	13	7	6	15	13	0.669549	0.382708	0.504152	0.312814	0.31291	0.207879	0.131295	0.464518	0.360327	0.200395	0.415858	0.423823	0.518803	0.277868	0.318713	0.346692	0.143981	0.060612	0.170465	0.126759	0.540495	0.922075	0.977211	0.626454	-0.203804	0.0756815	-0.030289	0.249196
AT3G25960.1	Pyruvate kinase family protein		AT3G25960	PK	cyt.Glycolysis	0	0	0	0	0	0	0	0	0	0	0	0	0	0	0	0	0	0	0	0	0	0	0	0	0	0	0	0	0	0	0	0	NA	NA	NA	NA	0	0	0	0
AT3G49160.1	pyruvate kinase family protein	Expression of the gene is downregulated in the presence of paraquat, an inducer of photoxidative stress.	AT3G49160	PK	cyt.Glycolysis	93	147	123	58	34	111	478	501	419	198.907	195	226	1.56303	2.60489	1.77907	1.36594	0.800058	1.98308	12.5857	10.7656	12.8163	3.99657	3.25104	4.42388	1.98233	1.38303	12.0559	3.8905	0.549867	0.591696	1.12334	0.593571	5.97692e-24	0.000687569	3.62247e-40	0.466673	2.13019	1.03719	1.41665	0.323645
AT3G55650.1	Pyruvate kinase family protein		AT3G55650	PK	cyt.Glycolysis	1	1	5	3	1	1	0	1	2	2	2	2	0.0278979	0.0294391	0.120036	0.117305	0.0391138	0.029697	0	0.0357322	0.102951	0.0667983	0.0554478	0.0652035	0.0591243	0.0620386	0.0462277	0.0624832	0.0527567	0.0480931	0.0522718	0.00614479	NA	NA	NA	NA	-0.017675	0.000603827	-0.0222431	-0.00396424
AT3G55810.1	Pyruvate kinase family protein		AT3G55810	PK	cyt.Glycolysis	0	0	0	0	0	0	0	0	0	0	0	0	0	0	0	0	0	0	0	0	0	0	0	0	0	0	0	0	0	0	0	0	NA	NA	NA	NA	0	0	0	0
AT4G26390.1	Pyruvate kinase family protein		AT4G26390	PK	cyt.Glycolysis	1	1	5	1	1	0	1	3	0	1	4	2	0.028708	0.0302958	0.123521	0.040238	0.0402537	0	0.0450404	0.110324	0	0.0343726	0.114131	0.0671135	0.0608416	0.0268306	0.0517881	0.0718724	0.0542878	0.023236	0.0554707	0.0400916	NA	NA	NA	NA	-0.0123651	0.061935	-0.027289	0.0470111
AT5G08570.1	Pyruvate kinase family protein		AT5G08570	PK	cyt.Glycolysis	3151	2400	3339	2653	2418	3240	2370	2630	2103	3339	4259	3459	72.8336	58.518	66.4177	85.9407	78.3138	79.6722	85.8879	77.8026	89.1596	92.3421	97.7545	93.2981	65.9231	81.3089	84.2834	94.4649	7.1706	4.06835	5.84605	2.8887	0.214912	0.37029	0.943034	0.670322	0.34976	0.213922	-0.162706	-0.298544
AT5G56350.1	Pyruvate kinase family protein		AT5G56350	PK	cyt.Glycolysis	3553	2164	2046	1929	1790	2443	2089	2181	2078	3583	4733	4114	74.8145	48.059	37.0755	56.9222	52.7997	54.7116	68.9478	58.7568	80.0527	90.2452	98.9302	101.024	53.3163	54.8112	69.2524	96.7331	19.411	2.06305	10.6512	5.71541	0.426942	1.53528e-19	0.00278868	0.988324	0.371162	0.808294	-0.4763	-0.0391677
AT5G63680.1	Pyruvate kinase family protein		AT5G63680	PK	cyt.Glycolysis	1376	1470	977	1003	887	1216	942	950	787	1596	2135	2040	30.6833	34.5756	18.7484	31.3441	27.7117	28.8437	32.93	27.1085	32.1563	42.5767	47.2684	53.0696	28.0024	29.2998	30.7316	47.6382	8.24714	1.85866	3.16145	5.25622	0.859851	1.00278e-06	1.76884e-05	0.991476	0.129746	0.682781	-0.616171	-0.0631359
AT3G55440.1	triosephosphate isomerase	Encodes triosephosphate isomerase.	TPI	TPI	cyt.Glycolysis	15389	16118	20997	16263	15376	20952	13876	15582	10751	18507	24529	19456	494.435	546.641	580.516	732.429	692.994	716.965	699.753	641.659	640.724	712.249	783.717	731.443	540.531	714.129	660.712	742.47	43.3646	19.8698	33.8137	36.988	0.499347	0.597853	0.9237	0.486325	0.28916	0.0560697	-0.16807	-0.401161
AT3G47340.1	glutamine-dependent asparagine synthase 1	encodes a glutamine-dependent asparagine synthetase, the predicted ASN1 peptide contains a purF-type glutamine-binding domain, and is expressed predominantly in shoot tissues, where light has a negative effect on its mRNA accumulation. Expression is induced within 3 hours of dark treatment, in senescing leaves and treatment with exogenous photosynthesis inhibitor. Induction of gene expression was…	ASN1	ASN	N-assimilation and GABA shunt	240.404	2639.61	146.957	630	184.969	986.736	90	107.331	112.174	231.694	853.502	718.382	4.50813	52.197	2.37161	16.5551	4.85754	19.6741	2.64464	2.57415	3.83754	5.19554	15.8818	15.6991	19.6922	13.6956	3.01878	12.2588	28.1702	7.81123	0.709945	6.11766	0.525085	0.88166	0.0126313	0.967453	-2.36426	-0.148431	-1.72212	0.493708
AT3G47340.2	glutamine-dependent asparagine synthase 1	encodes a glutamine-dependent asparagine synthetase, the predicted ASN1 peptide contains a purF-type glutamine-binding domain, and is expressed predominantly in shoot tissues, where light has a negative effect on its mRNA accumulation. Expression is induced within 3 hours of dark treatment, in senescing leaves and treatment with exogenous photosynthesis inhibitor. Induction of gene expression was…	ASN1	ASN	N-assimilation and GABA shunt	7.28137	53.8492	10.043	0	20.0314	40.0359	0	6.66868	5.82601	6.3056	11.3826	14.2201	0.130695	1.01917	0.155133	0	0.503472	0.763992	0	0.153067	0.190586	0.135328	0.202707	0.297377	0.434999	0.422488	0.114551	0.211804	0.506054	0.388381	0.100962	0.0814066	0.464137	0.93798	0.675196	0.92533	-0.364587	-0.23126	-0.120694	0.0126336
AT3G47340.3	glutamine-dependent asparagine synthase 1	encodes a glutamine-dependent asparagine synthetase, the predicted ASN1 peptide contains a purF-type glutamine-binding domain, and is expressed predominantly in shoot tissues, where light has a negative effect on its mRNA accumulation. Expression is induced within 3 hours of dark treatment, in senescing leaves and treatment with exogenous photosynthesis inhibitor. Induction of gene expression was…	ASN1	ASN	N-assimilation and GABA shunt	3.31498	22.5443	0	0	0	11.2285	0	0	0	0	7.1159	14.398	0.0573389	0.411157	0	0	0	0.206466	0	0	0	0	0.122106	0.290097	0.156165	0.068822	0	0.137401	0.222683	0.119203	0	0.145652	NA	0.68585	NA	NA	-0.209348	0.0897194	-0.185741	0.113326
AT5G65010.1	asparagine synthetase 2	Encodes asparagine synthetase (ASN2).	ASN2	ASN	N-assimilation and GABA shunt	12692	8648.8	12005.8	9331.13	9705.25	8272.79	10197	11607.7	10349.9	12850.2	16452.1	12456.1	255.129	183.35	207.689	262.854	273.258	176.846	321.25	298.485	380.185	308.94	328.235	291.914	215.389	237.653	333.307	309.696	36.5038	52.9164	42.1633	18.1723	0.00801574	0.387672	0.0178536	0.999504	0.627543	0.380593	0.105667	-0.141283
AT5G65010.2	asparagine synthetase 2	Encodes asparagine synthetase (ASN2).	ASN2	ASN	N-assimilation and GABA shunt	64.0184	19.1963	89.2068	37.8658	27.7544	54.2069	90.9901	63.2743	121.087	65.8018	37.943	91.8833	1.28553	0.406527	1.54159	1.06555	0.780629	1.15756	2.86359	1.62536	4.44316	1.58033	0.75621	2.15107	1.07788	1.00125	2.97737	1.49587	0.59534	0.196521	1.41234	0.701255	0.210065	0.857422	0.381763	0.994579	0.936701	0.318644	0.672272	0.0542152
AT5G10240.1	asparagine synthetase 3	Encodes asparagine synthetase (ASN3).	ASN3	ASN	N-assimilation and GABA shunt	983.11	441	600	401.869	432	474.459	519.04	468.468	461.804	597	637.936	590	20.1722	9.54333	10.5949	11.5555	12.4164	10.3535	16.6923	12.2972	17.3245	14.6515	12.9925	14.1157	13.4368	11.4418	15.438	13.9199	5.85667	1.03614	2.73832	0.846654	0.775476	0.27912	0.0664667	0.825637	0.187283	0.262043	0.139797	0.214557
AT5G10240.2	asparagine synthetase 3	Encodes asparagine synthetase (ASN3).	ASN3	ASN	N-assimilation and GABA shunt	14.8902	0	0	13.131	0	8.54067	31.9598	43.5324	14.1956	0	10.0642	0	0.305855	0	0	0.377977	0	0.186571	1.02892	1.14394	0.533128	0	0.205192	0	0.101952	0.188183	0.901996	0.0683973	0.176585	0.188994	0.324585	0.118468	0.119831	0.60468	0.065767	0.881709	0.787453	-0.153308	0.832066	-0.108696
AT2G30970.1	aspartate aminotransferase 1	ASPARTATE AMINOTRANSFERASE 1	ASP1	AspAT	N-assimilation and GABA shunt	1240.33	842.408	1166.83	926.504	822.86	1103.27	873.416	514.614	566.556	1465.04	1898.71	869.52	30.852	22.1067	24.9766	32.2991	28.6859	29.2014	34.0693	16.3873	25.905	43.6109	46.9113	25.2521	25.9784	30.0621	25.4539	38.5914	4.45789	1.95434	8.84963	11.6695	0.791258	0.690914	0.472694	0.931139	-0.028328	0.350031	-0.58171	-0.20335
AT2G30970.2	aspartate aminotransferase 1	ASPARTATE AMINOTRANSFERASE 1	ASP1	AspAT	N-assimilation and GABA shunt	1327.67	1879.59	1619.17	1208.5	1252.14	1439.73	1758.58	2481.39	1757.44	2430.96	3194.29	3007.48	34.5633	51.6273	36.2738	44.0937	45.6914	39.8883	71.8032	82.7136	84.2219	75.7464	82.6132	91.4431	40.8215	43.2245	79.5796	83.2676	9.39713	2.99761	6.77663	7.86878	0.000802035	8.46073e-09	0.737227	0.98586	0.94617	0.930133	-0.0645634	-0.0806011
AT5G19550.1	aspartate aminotransferase 2	Nitrogen metabolism. Major cytosolic isoenzyme controlling aspartate biosynthesis in the light.	ASP2	AspAT	N-assimilation and GABA shunt	4373	3052	2758	2428	2261	3115	4067	4283	3935	6017	7606	6405	114.461	84.2863	62.1221	89.0704	82.9549	86.7724	166.961	143.547	189.634	188.506	197.785	195.812	86.9565	86.2659	166.714	194.034	26.2714	3.08905	23.0445	4.88825	0.000618932	6.88004e-43	0.597778	0.92533	0.931142	1.16024	-0.217725	0.0113716
AT5G11520.1	aspartate aminotransferase 3	Encodes the chloroplastic isozyme of aspartate aminotransferase. Involved in aspartate biosynthesis and nitrogen metabolism. mRNA is expressed in senescing leaves.	ASP3	AspAT	N-assimilation and GABA shunt	2697	2422	2406	2024	1970	2353	4313	5370	4513	5592	7670	5946	73.7465	69.8826	56.6145	77.5694	75.5188	68.4847	184.998	188.055	227.538	183.046	208.401	189.969	66.7479	73.8576	200.197	193.805	8.98589	4.76472	23.7273	13.1056	1.42133e-20	6.95762e-36	0.163751	0.979358	1.57036	1.37981	0.0465756	-0.143974
AT1G62800.1	aspartate aminotransferase 4	Encodes aspartate aminotransferase (Asp4).	ASP4	AspAT	N-assimilation and GABA shunt	9.28217	38.3748	20.9782	0	6.42346	60.4261	12.0007	0	12.7553	8.11509	20.9533	0	0.267269	1.16608	0.519798	0	0.259343	1.85231	0.542138	0	0.678426	0.279773	0.599651	0	0.651049	0.703884	0.406855	0.293141	0.463557	1.00298	0.358876	0.300049	0.620952	0.900619	0.939534	0.852156	-0.23091	-0.397947	0.121593	-0.0454445
AT1G62800.2	aspartate aminotransferase 4	Encodes aspartate aminotransferase (Asp4).	ASP4	AspAT	N-assimilation and GABA shunt	420.718	291.625	322.022	304	244.577	381.574	182.999	199	174.245	180.885	211.047	152	12.06	8.82187	7.94348	12.2142	9.83042	11.6445	8.23007	7.30721	9.22486	6.2082	6.01274	5.09298	9.60845	11.2297	8.25405	5.77131	2.16806	1.24485	0.95905	0.595522	0.360617	1.15794e-11	0.00058761	0.884027	-0.197058	-0.852884	0.45065	-0.205176
AT4G31990.1	aspartate aminotransferase 5	Encodes a plastid-localized aspartate aminotransferase. Does not display any PAT (glutamate/aspartate-prephenate aminotransferase) activity even in the presence of a high concentration of prephenate.	ASP5	AspAT	N-assimilation and GABA shunt	395.751	499.79	763.73	484.941	428.199	574.309	195.374	297.536	360.347	563.092	615.041	564.834	8.98594	11.9704	14.9234	15.4314	13.6227	13.8721	6.95482	8.64584	14.9999	15.2967	13.8664	14.964	11.9599	14.3087	10.2002	14.709	2.96874	0.980222	4.24179	0.748462	0.647472	0.782748	0.361889	0.887904	-0.210533	0.0372395	-0.488072	-0.240299
AT4G31990.2	aspartate aminotransferase 5	Encodes a plastid-localized aspartate aminotransferase. Does not display any PAT (glutamate/aspartate-prephenate aminotransferase) activity even in the presence of a high concentration of prephenate.	ASP5	AspAT	N-assimilation and GABA shunt	5507.56	5774.72	7756.78	5136.01	5132.96	6591.42	4242.45	4362.81	3474.08	5768.97	7551.16	5873.1	126.245	139.628	153.01	164.989	164.858	160.731	152.462	127.986	146.028	158.212	171.87	157.085	139.628	163.526	142.159	162.389	13.3825	2.42143	12.6885	8.2301	0.887841	0.180886	0.807137	0.871544	0.0257346	-0.0100047	-0.190696	-0.226435
AT4G31990.3	aspartate aminotransferase 5	Encodes a plastid-localized aspartate aminotransferase. Does not display any PAT (glutamate/aspartate-prephenate aminotransferase) activity even in the presence of a high concentration of prephenate.	ASP5	AspAT	N-assimilation and GABA shunt	219.145	139.702	316.858	148.181	108.707	208.715	186.71	146.585	68.1641	241.405	183.95	61.4803	5.41262	3.64021	6.73473	5.12936	3.76288	5.48525	7.23153	4.6348	3.09408	7.13527	4.51268	1.7728	5.26252	4.7925	4.9868	4.47358	1.55271	0.909256	2.09107	2.68145	0.849917	0.666237	0.749453	0.88932	-0.0649574	-0.0816997	0.1293	0.112558
AT4G31990.4	aspartate aminotransferase 5	Encodes a plastid-localized aspartate aminotransferase. Does not display any PAT (glutamate/aspartate-prephenate aminotransferase) activity even in the presence of a high concentration of prephenate.	ASP5	AspAT	N-assimilation and GABA shunt	26.5423	64.7845	42.6308	15.871	24.1347	39.5536	50.4628	111.068	60.4038	15.5341	21.8496	21.5893	0.602316	1.55074	0.832519	0.504735	0.767367	0.954832	1.79529	3.22553	2.51286	0.421742	0.492318	0.571621	0.995192	0.742311	2.51123	0.495227	0.494696	0.226092	0.715121	0.0749818	0.24409	0.727281	0.0150305	0.92533	0.815448	-0.220638	1.23161	0.195525
AT3G22200.1	Pyridoxal phosphate (PLP)-dependent transferases superfamily protein	Genetically redundant with POP3;mediates pollen tube guidance. Double mutants are self sterile; gamma-aminobutyrate transaminase subunit precursor; nuclear gene for mitochondrial product. Encodes gamma-aminobutyrate transaminase that uses pyruvate instead of alpha-ketoglutarate as cosubstrate. Mutations in POP2/HER1 render roots resistant to the inhibitory growth effects of the volatile organic c…	POP2	GabaAT	N-assimilation and GABA shunt	1644.06	2089.19	1809.2	1427.84	1327.8	2066.24	1615.06	1644.32	1337.52	2524.23	3840.64	2831.67	37.2861	49.9792	35.3103	45.3822	42.1929	49.85	57.4243	47.7244	55.6088	68.4911	86.4867	74.9298	40.8585	45.8084	53.5858	76.6359	7.96027	3.8463	5.15668	9.1183	0.166848	6.86423e-07	0.00501912	0.954732	0.383005	0.729957	-0.508197	-0.161245
AT3G22200.2	Pyridoxal phosphate (PLP)-dependent transferases superfamily protein	Genetically redundant with POP3;mediates pollen tube guidance. Double mutants are self sterile; gamma-aminobutyrate transaminase subunit precursor; nuclear gene for mitochondrial product. Encodes gamma-aminobutyrate transaminase that uses pyruvate instead of alpha-ketoglutarate as cosubstrate. Mutations in POP2/HER1 render roots resistant to the inhibitory growth effects of the volatile organic c…	POP2	GabaAT	N-assimilation and GABA shunt	0	7.15443	15.504	0	7.26911	6.0358	7.88881	0	0	0	19.0346	19.7846	0	0.168278	0.29752	0	0.227102	0.14317	0.275774	0	0	0	0.421423	0.514687	0.155266	0.123424	0.0919247	0.312037	0.149186	0.114831	0.159218	0.274226	0.744238	0.829999	0.649149	0.982768	-0.0813517	0.223906	-0.264935	0.0403225
AT5G17330.1	glutamate decarboxylase	Encodes one of two isoforms of glutamate decarboxylase.	GAD	GAD	N-assimilation and GABA shunt	86	127	51	47	81	64	109	63	67	435	277	233	1.92439	2.99756	0.982088	1.47388	2.53944	1.52339	3.82368	1.80401	2.74737	11.6451	6.15415	6.08264	1.96801	1.84557	2.79169	7.96063	1.00844	0.601419	1.01056	3.19104	0.604495	1.31791e-05	0.00600255	0.968835	0.353343	1.65488	-1.24076	0.0607796
AT1G65960.1	glutamate decarboxylase 2	glutamate decarboxylase (GAD2)	GAD2	GAD	N-assimilation and GABA shunt	6641.05	8620.53	9387.15	5794.88	5277.65	6971.18	3351.98	5272.95	3619.43	4136.8	4995.37	4066.92	200.505	274.695	243.886	245.234	223.466	224.111	158.807	203.981	202.209	149.57	149.934	143.591	239.695	230.937	188.332	147.698	37.2721	12.3858	25.585	3.56171	0.203502	1.8776e-20	0.00854037	0.749203	-0.346287	-0.641345	0.348532	0.0534752
AT1G65960.2	glutamate decarboxylase 2	glutamate decarboxylase (GAD2)	GAD2	GAD	N-assimilation and GABA shunt	9756.94	12755.3	13113.8	8520.11	7310.34	12411.8	6453.52	5518.25	4822.78	7419.47	9393.92	6259.83	197.78	272.684	228.765	242.027	207.563	267.562	205.028	143.096	178.683	179.881	189	147.944	233.076	239.051	175.602	172.275	37.6377	30.11	31.0807	21.5589	0.0605609	0.000140619	0.500698	0.913971	-0.406475	-0.470275	0.0274409	-0.0363599
AT2G02000.1	glutamate decarboxylase 3		GAD3	GAD	N-assimilation and GABA shunt	5	0	1	2	1	0	3	2	1	0	0	1	0.123573	0	0.0212684	0.0692753	0.034637	0	0.116268	0.0632778	0.0454216	0	0	0.0288539	0.0482805	0.0346374	0.0749891	0.00961797	0.0660667	0.0346377	0.0368466	0.0166588	NA	NA	NA	NA	0.0362973	-0.0353158	0.0905126	0.0188995
AT2G02010.1	glutamate decarboxylase 4		GAD4	GAD	N-assimilation and GABA shunt	160	213	213	136	183	626	198	118	90	496	391	412	3.76145	5.2823	4.30921	4.48081	6.02847	15.6571	7.29831	3.55059	3.88272	13.9521	9.12822	11.3038	4.45099	8.72213	4.91054	11.4614	0.770274	6.05551	2.07453	2.4158	0.998583	0.585569	0.00802089	0.708175	0.116773	0.358119	-1.0761	-0.834755
AT3G17760.1	glutamate decarboxylase 5		GAD5	GAD	N-assimilation and GABA shunt	8	1	11	0	0	2	2	0	1	2	2	1	0.212131	0.0279784	0.251005	0	0	0.0564431	0.0831816	0	0.0488422	0.0634794	0.0526903	0.0309744	0.163705	0.0188144	0.0440079	0.049048	0.119139	0.0325874	0.041801	0.0165558	NA	NA	NA	NA	-0.156592	0.0421895	-0.00694806	0.191834
AT3G17760.2	glutamate decarboxylase 5		GAD5	GAD	N-assimilation and GABA shunt	0	0	0	4	3	0	0	0	0	0	0	0	0	0	0	0.140169	0.105128	0	0	0	0	0	0	0	0	0.0817657	0	0	0	0.0729465	0	0	NA	NA	NA	NA	0	-0.113388	0	-0.113388
AT5G18170.1	glutamate dehydrogenase 1	Encodes the 43 kDa alpha-subunit of the glutamate dehydrogenase with a putative mitochondrial transit polypeptide and NAD(H)- and alpha-ketoglutarate-binding domains. Mitochondrial localization confirmed by subcellular fractionation. Combines in several ratios with GDH2 protein (GDH-beta) to form seven isoenzymes. Catalyzes the cleavage of glycine residues. May be involved in ammonia assimilation…	GDH1	GDH	N-assimilation and GABA shunt	1348	1442	1001	833	706	1222	1015	1005	842	2489	3077	2282	36.0416	40.6812	23.0315	31.2157	26.4615	34.7747	42.5671	34.4102	41.4788	79.6597	81.7415	71.2765	33.2514	30.8173	39.4854	77.5592	9.14969	4.1709	4.42878	5.53968	0.637579	5.69209e-25	1.19061e-20	0.821323	0.241236	1.30397	-0.95638	0.106353
AT5G07440.1	glutamate dehydrogenase 2	Encodes the beta-subunit of the glutamate dehydrogenase. The enzyme is almost exclusively found in the mitochondria of stem and leaf companion cells.	GDH2	GDH	N-assimilation and GABA shunt	685.828	1317.2	464.984	315.756	209.151	943.374	125.91	228.376	185.892	647.686	947.302	654.557	17.8301	36.1311	10.4028	11.5052	7.62173	26.1011	5.13395	7.60229	8.89609	20.154	24.4667	19.8749	21.4547	15.076	7.21078	21.4985	13.2416	9.74345	1.91138	2.57429	0.0459075	0.437321	9.92972e-07	0.80676	-1.45142	0.484922	-1.45424	0.482106
AT5G07440.2	glutamate dehydrogenase 2	Encodes the alpha-subunit of the glutamate dehydrogenase. The enzyme is almost exclusively found in the mitochondria of stem and leaf companion cells.	GDH2	GDH	N-assimilation and GABA shunt	1206.78	2876.38	713.646	979.319	678.789	1140.43	412.833	446.983	353.294	848.048	1532.16	1103.42	33.9863	85.4838	17.2953	38.657	26.803	34.1901	18.2398	16.124	18.3647	28.594	42.8827	36.3181	45.5885	33.2167	17.5762	35.9316	35.544	5.98665	1.25916	7.15219	0.24763	0.975017	9.27212e-06	0.924523	-1.32652	0.110155	-0.991403	0.445272
AT5G07440.3	glutamate dehydrogenase 2	Encodes the alpha-subunit of the glutamate dehydrogenase. The enzyme is almost exclusively found in the mitochondria of stem and leaf companion cells.	GDH2	GDH	N-assimilation and GABA shunt	42.3915	72.4185	12.37	13.9258	3.05991	33.1986	3.25772	2.64084	16.8141	12.2667	15.5343	32.0194	1.16659	2.10296	0.292943	0.537134	0.118056	0.972481	0.140634	0.0930776	0.853372	0.40412	0.424804	1.02961	1.1875	0.542557	0.362361	0.619511	0.90519	0.427238	0.425892	0.355306	0.28451	0.828927	0.586263	0.733875	-0.683172	0.0702348	-0.249449	0.503958
AT3G03910.1	glutamate dehydrogenase 3	GDH3 encodes a member of the glutamate dehydrogenease family. Its expression is upregulated in response to cytokinin and it may play a role in the control of nitrogen metabolism in leaf development.	GDH3	GDH	N-assimilation and GABA shunt	97	100	129	47	33	41	48	10	16	85	84	45	2.81613	3.06388	3.22284	1.91256	1.34343	1.26727	2.18645	0.371919	0.858309	2.95479	2.42395	1.52726	3.03428	1.50775	1.13889	2.302	0.204964	0.352635	0.939242	0.721536	0.0481341	0.342629	0.302341	0.00547499	-0.915448	0.396945	-0.626476	0.685917
AT5G53460.1	NADH-dependent glutamate synthase 1	NADH-dependent glutamate synthase	GLT1	GOGAT	N-assimilation and GABA shunt	9257.01	9801.08	9284.15	9914.59	8452.21	10157	2652.85	2588.68	2173.19	6337.89	8461.36	7325.62	51.6276	57.584	44.5644	77.463	65.907	60.1306	23.1468	18.4258	21.758	42.1979	46.7268	47.4232	51.2587	67.8335	21.1102	45.4493	6.51764	8.82534	2.42625	2.83724	1.35575e-15	2.13663e-06	6.68265e-28	0.422002	-1.24096	-0.567455	-1.07094	-0.397441
AT5G53460.2	NADH-dependent glutamate synthase 1	NADH-dependent glutamate synthase	GLT1	GOGAT	N-assimilation and GABA shunt	1368.76	44.2128	981.295	951.456	501.283	1666.86	161.38	58.9775	0.430338	1514.05	540.539	562.655	7.73784	0.263306	4.7745	7.53514	3.96215	10.0026	1.42729	0.425522	0.00436771	10.2182	3.0258	3.69217	4.25855	7.16663	0.61906	5.64539	3.76388	3.03704	0.730938	3.97416	0.418782	0.700643	0.150581	0.784592	-1.69951	-0.297387	-2.0372	-0.635076
AT5G53460.3	NADH-dependent glutamate synthase 1	NADH-dependent glutamate synthase	GLT1	GOGAT	N-assimilation and GABA shunt	309.236	1619.7	374.556	1336.95	1083.51	1070.1	384.773	76.3408	132.375	475.06	1635.1	930.724	1.74536	9.63049	1.81947	10.571	8.55025	6.41118	3.39757	0.54991	1.34136	3.20096	9.13811	6.09759	4.39844	8.51081	1.76295	6.14555	4.53124	2.08019	1.4699	2.96887	0.569177	0.387359	0.12744	0.64113	-0.966335	-0.412522	-1.37084	-0.817026
AT5G04140.1	glutamate synthase 1	Encodes a gene whose sequence is similar to ferredoxin dependent glutamate synthase (Fd-GOGAT). Expression in leaves is induced by light and sucrose. Proposed to be involved in photorespiration and nitrogen assimilation.	GLU1	GOGAT	N-assimilation and GABA shunt	70345.2	47430.4	77703.1	48326.5	47744.7	68363.2	31580.5	21219.5	29362.8	39132.4	48211.1	37415.8	526.323	373.899	500.363	506.558	499.57	543.077	369.747	202.685	395.303	349.618	357.284	325.131	466.862	516.402	322.578	344.011	81.5477	23.3642	104.614	16.7938	0.119176	4.05418e-11	0.99159	0.979584	-0.531967	-0.584642	-0.0925274	-0.145203
AT5G04140.2	glutamate synthase 1	Encodes a gene whose sequence is similar to ferredoxin dependent glutamate synthase (Fd-GOGAT). Expression in leaves is induced by light and sucrose. Proposed to be involved in photorespiration and nitrogen assimilation.	GLU1	GOGAT	N-assimilation and GABA shunt	3153.8	529.579	2763.92	451.547	688.261	777.775	654.512	11485.5	0.18564	679.565	291.859	379.204	24.0876	4.26161	18.1682	4.83159	7.35145	6.30728	7.82263	111.992	0.00255169	6.19781	2.20796	3.36385	15.5058	6.16344	39.9391	3.92321	10.1776	1.26607	62.5221	2.0529	0.750954	0.6935	0.938594	0.749169	1.3105	-0.541054	3.05581	1.20425
AT2G41220.1	glutamate synthase 2	Encodes a gene whose sequence is similar to ferredoxin dependent glutamate synthase (Fd-GOGAT). Expression is most abundant in root.	GLU2	GOGAT	N-assimilation and GABA shunt	2547	2229	2031	1779	1586	2462	1607	1441	1537	2595	3277	2750	18.2798	16.8547	12.5453	17.8872	15.9178	18.7601	18.0472	13.2024	19.8413	22.2383	23.2941	22.9203	15.8933	17.5217	17.0303	22.8176	2.9857	1.45597	3.43428	0.535345	0.950803	0.0020539	0.101063	0.975101	0.0939751	0.36281	-0.401603	-0.132768
AT3G17820.1	glutamine synthetase 1.3	encodes a cytosolic glutamine synthetase, the enzyme has low affinity with substrate ammonium	GLN1;3	GS	N-assimilation and GABA shunt	1536	1194	1108	1429	1114	1447	1629	1850	1285	2196	3132	2313	49.765	40.8356	30.8909	64.8984	50.6315	49.9333	82.8419	76.8256	77.2515	85.227	100.915	87.6945	40.4972	55.1544	78.973	91.2788	9.4416	8.44577	3.35733	8.43587	2.0949e-06	0.000505774	0.768983	0.479575	0.9465	0.716601	-0.206487	-0.436386
AT5G16570.1	glutamine synthetase 1;4	Encodes a cytosolic glutamine synthetase, the enzyme has high affinity with substrate ammonium	GLN1;4	GS	N-assimilation and GABA shunt	226	137	117	141	152	210	100	112	72	195	239	188	7.79375	4.98803	3.47197	6.81626	7.35525	7.71545	5.41434	4.95226	4.61933	8.05749	8.19941	7.59164	5.41792	7.29565	4.99531	7.94951	2.19273	0.452548	0.39925	0.317947	0.854151	0.999158	0.0264058	0.665456	-0.0982707	0.109454	-0.577975	-0.370251
AT1G48470.1	glutamine synthetase 1;5	Encodes cytosolic glutamine synthase isozyme. Expression of mRNA is not detectable in roots.	GLN1;5	GS	N-assimilation and GABA shunt	24	15	20	17	20	24	10	11	16	25	23	25	0.800448	0.528137	0.573993	0.794784	0.93585	0.852657	0.523563	0.470308	0.991361	0.99891	0.762986	0.976005	0.634193	0.861097	0.661744	0.912634	0.145795	0.0709107	0.286696	0.130104	0.964798	0.960655	0.721387	0.902337	0.0241201	0.0394073	-0.202862	-0.187575
AT5G57440.1	Haloacid dehalogenase-like hydrolase (HAD) superfamily protein	a member of haloacid dehalogenase-like hydrolase family	GS1	GS	N-assimilation and GABA shunt	992	638	901	608	604	732	398	437	292	566	640	491	38.5549	26.1881	30.1323	33.1287	32.9578	30.3266	24.2993	21.7923	21.2303	26.3727	24.763	22.3753	31.6251	32.1377	22.4406	24.5037	6.3171	1.57078	1.634	2.01128	0.00552357	1.01123e-06	0.946718	0.901371	-0.476971	-0.377769	-0.121693	-0.0224911
AT5G35630.1	glutamine synthetase 2	chloroplastic glutamine synthetase	GS2	GS	N-assimilation and GABA shunt	46067	25754.6	50292.5	27005	28421	37951.1	20981.7	17047.9	15611.3	28110	37845.4	26363.6	1058.47	624.212	994.432	869.577	914.995	927.646	755.823	501.308	657.805	772.752	863.449	706.827	892.371	904.073	638.312	781.009	234.43	30.5365	128.372	78.6368	0.165665	0.0014814	0.563669	0.962182	-0.48274	-0.210848	-0.290666	-0.0187737
AT5G35630.2	glutamine synthetase 2	chloroplastic glutamine synthetase	GS2	GS	N-assimilation and GABA shunt	501.205	223.251	573.833	284.131	297.78	523.572	320.662	312.325	287.488	282.502	327.508	221.433	12.427	5.83972	12.2437	9.8733	10.3475	13.8133	12.4677	9.9135	13.1014	8.38228	8.06558	6.40989	10.1701	11.3447	11.8275	7.61925	3.75137	2.15098	1.68761	1.05924	0.791002	0.0650108	0.0355893	0.969089	0.199597	-0.518258	0.57361	-0.144245
AT5G35630.3	glutamine synthetase 2	chloroplastic glutamine synthetase	GS2	GS	N-assimilation and GABA shunt	31788.8	16830.2	23741.7	18905.9	17225.2	22798.4	9954.69	15426.7	7120.24	15987.5	18726.1	13545.9	843.505	471.205	542.125	703.11	640.711	643.849	414.309	524.181	348.016	507.789	493.683	419.868	618.945	662.557	428.835	473.78	197.681	35.1552	88.9763	47.2189	0.231445	3.52526e-08	0.989986	0.992226	-0.528356	-0.482961	-0.143475	-0.0980794
AT1G79440.1	aldehyde dehydrogenase 5F1	Encodes a mitochondrial succinic semialdehyde dehydrogenase (SSADH). Nomenclature according to Kirch, et al (2004).	SSADH1	SSADH	N-assimilation and GABA shunt	1087	1565	1737	2026	1838	2418	1437	1555	1079	2250	2794	2200	22.1976	33.7052	30.5259	57.9787	52.5746	52.5127	45.9929	40.6233	40.2807	54.9555	56.6318	52.3823	28.8096	54.3553	42.299	54.6565	5.94269	3.13808	3.20362	2.14047	0.134761	0.258637	0.0439231	0.00452475	0.538557	0.00782873	-0.362218	-0.892947
AT1G20630.1	catalase 1	Catalyzes the reduction of hydrogen peroxide using heme group as cofactor. Protects cells from toxicity by H2O2.	CAT1	CAT	Photorespiration	526	400	508	611	550	763	1274	1526	1380	2040	2698	2181	10.8333	8.6885	9.00385	17.6347	15.8671	16.7124	41.1253	40.2075	51.969	50.2533	55.1549	52.3765	9.50855	16.7381	44.4339	52.5949	1.15805	0.884079	6.54167	2.45809	1.19974e-43	5.80347e-76	0.584738	0.000178939	2.11221	1.59525	-0.238326	-0.755285
AT4G35090.1	catalase 2	Encodes a peroxisomal catalase, highly expressed in bolts and leaves. mRNA expression patterns show circadian regulation with mRNA levels being high in the subjective early morning. Loss of function mutations have increased H2O2 levels and increased H2O2 sensitivity. Mutants accumulate more toxic ions yet show decreased sensitivity to Li+. This decreased sensitivity is most likely due to an insen…	CAT2	CAT	Photorespiration	79812.6	64323.8	94836.3	41320.9	40954.1	58635.2	67150.7	82864	67374.1	50690.2	64834.7	50655.5	1729.71	1470.36	1768.75	1254.98	1243.43	1351.64	2281.27	2297.86	2673.42	1314.16	1394.94	1280.5	1656.27	1283.35	2417.52	1329.87	162.185	59.4222	221.774	58.8146	0.135013	0.656833	9.4477e-18	0.142099	0.545311	0.0513276	0.861756	0.367773
AT4G35090.2	catalase 2	Encodes a peroxisomal catalase, highly expressed in bolts and leaves. mRNA expression patterns show circadian regulation with mRNA levels being high in the subjective early morning. Loss of function mutations have increased H2O2 levels and increased H2O2 sensitivity. Mutants accumulate more toxic ions yet show decreased sensitivity to Li+. This decreased sensitivity is most likely due to an insen…	CAT2	CAT	Photorespiration	1852.43	1338.16	1875.7	555.138	503.858	834.757	784.293	1132.01	957.875	525.784	609.346	510.494	33.8806	25.8079	29.5237	14.2279	12.9049	16.2324	22.4766	26.4775	31.9429	11.4987	11.0581	10.8794	29.7374	14.4551	26.9657	11.1454	4.04059	1.67534	4.75199	0.318746	0.46635	0.000643104	7.30921e-19	3.38837e-11	-0.136338	-0.34767	1.20325	0.991915
AT1G20620.1	catalase 3	Catalase, catalyzes the breakdown of hydrogen peroxide (H2O2) into water and oxygen.	CAT3	CAT	Photorespiration	17154	35691.9	16389.8	21880.1	17200.9	27138.1	24822.6	25349.3	21579.7	52495.8	69427.9	71367.5	377.925	829.412	310.743	675.55	530.926	635.974	857.298	714.638	870.864	1383.58	1518.61	1834.16	506.027	614.15	814.267	1578.78	282.067	74.7412	86.5472	231.238	0.266114	1.04841e-14	3.81661e-09	0.877838	0.68521	1.36072	-0.954383	-0.278877
AT1G20620.2	catalase 3	Catalase, catalyzes the breakdown of hydrogen peroxide (H2O2) into water and oxygen.	CAT3	CAT	Photorespiration	63.8193	70.8441	58.6836	44.2778	47.6741	38.5216	24.3589	37.2127	43.9239	114.285	130.32	108.739	1.33074	1.55799	1.05305	1.29385	1.39252	0.85428	0.796124	0.992729	1.67522	2.8504	2.69737	2.64404	1.31393	1.18022	1.15469	2.7306	0.25289	0.286548	0.461385	0.107119	0.795554	0.0173253	0.0622002	0.894272	-0.102862	0.774937	-0.791928	0.0858716
AT1G20620.4	catalase 3	Catalase, catalyzes the breakdown of hydrogen peroxide (H2O2) into water and oxygen.	CAT3	CAT	Photorespiration	107.207	117.244	212.636	57.2064	46.3806	87.9399	14.8371	115.671	0	138.432	257.823	192.466	2.36462	2.72764	4.03609	1.76828	1.43323	2.06321	0.513016	3.26471	0	3.65271	5.64587	4.95213	3.04278	1.75491	1.25924	4.75024	0.87917	0.315203	1.75563	1.0118	0.379889	0.219044	0.27303	0.722282	-0.83951	1.06162	-1.34778	0.553345
AT1G20620.5	catalase 3	Catalase, catalyzes the breakdown of hydrogen peroxide (H2O2) into water and oxygen.	CAT3	CAT	Photorespiration	0	23.9692	23.92	11.4658	0	12.4457	26.1673	18.8584	10.3552	52.5087	40.9707	12.2674	0	0.585132	0.476375	0.371866	0	0.30641	0.949433	0.558556	0.439567	1.45391	0.941511	0.331284	0.353836	0.226092	0.649185	0.908902	0.311218	0.198518	0.266742	0.562023	0.61145	0.28278	0.972428	0.972899	0.284701	0.638676	-0.210989	0.142985
AT5G12860.1	dicarboxylate transporter 1	AtpOMT1 encodes dicarboxylate transporter functions both as as an oxaloacetate/malate transporter and as a 2-oxoglutarate/malate transporter.	DiT1	DiT	Photorespiration	29307	18009	27321	15733.3	16477	17123.7	12878	12632.4	9952.94	18063	23478.6	18892.7	629.486	407.986	505.01	473.585	495.796	391.202	433.587	347.171	391.321	464.103	500.631	473.297	514.161	453.528	390.693	479.344	111.033	55.1062	43.2114	18.9999	0.0528989	0.878716	0.259328	0.593627	-0.395299	0.0796989	-0.294344	0.180654
AT5G12860.2	dicarboxylate transporter 1	AtpOMT1 encodes dicarboxylate transporter functions both as as an oxaloacetate/malate transporter and as a 2-oxoglutarate/malate transporter.	DiT1	DiT	Photorespiration	0	0	0	44.6771	0	78.3164	0	11.5583	14.0573	0	76.4229	58.2576	0	0	0	1.40758	0	1.87289	0	0.332521	0.579192	0	1.70585	1.528	0	1.09349	0.303904	1.07795	0	0.975151	0.290654	0.937758	NA	0.990915	0.854194	NA	0.382838	-0.0107491	-0.672323	-1.06591
AT5G64280.1	dicarboxylate transporter 2.2		DiT2.2	DiT	Photorespiration	2109	1447	1689	1431	1360	2149	1115	1232	972	1717	2247	1825	44.628	32.2946	30.7574	42.4355	40.3146	48.3658	36.983	33.355	37.6351	43.4604	47.2001	45.0376	35.8933	43.7053	35.991	45.2327	7.60339	4.1731	2.30604	1.87747	0.868335	0.547666	0.135784	0.710072	0.00381546	0.0484677	-0.321738	-0.277086
AT1G32470.1	Single hybrid motif superfamily protein		GDC-H	GDC	Photorespiration	13234	12355	21251	12444	12972	17136	6546	7186	4057	8826	10768	8282	797.246	787.348	1101.43	1051.48	1100.08	1103.4	621.102	557.359	469.9	639.17	648.041	588.836	895.341	1084.99	549.454	625.349	178.547	29.0651	75.9104	31.9308	0.0179553	1.06904e-29	0.873589	0.835458	-0.703427	-0.793968	-0.186346	-0.276886
AT2G35120.1	Single hybrid motif superfamily protein		GDC-H	GDC	Photorespiration	819	570	805	621	556	711	532	532	365	703	876	570	45.8296	33.7301	38.7568	48.7362	43.7743	42.5028	46.8629	38.3019	39.0521	47.2641	48.936	37.5945	39.4388	45.0044	41.4056	44.5982	6.07852	3.29374	4.74099	6.12272	0.947048	0.493733	0.930233	0.921982	0.0685146	-0.012796	-0.104721	-0.186032
AT2G35370.1	glycine decarboxylase complex H	Encodes glycine decarboxylase complex H protein. Involved in photorespiration.	GDC-H	GDC	Photorespiration	11306	12662	20349	13176	13523	20084	8438	10185	6404	12276	14548	12011	668.563	791.994	1035.28	1092.81	1125.54	1269.25	785.776	775.288	727.042	872.53	859.259	837.959	831.946	1162.53	762.702	856.583	186.594	93.8571	31.3245	17.4402	0.674576	4.94904e-11	0.883399	0.488978	-0.125213	-0.440165	-0.167266	-0.482218
AT1G48030.1	mitochondrial lipoamide dehydrogenase 1	Encodes a mitochondrial lipoamide dehydrogenase whose expression is induced by light.	GDC-L	GDC	Photorespiration	5231.29	5757.46	8119.25	6302.94	6711.02	8308.82	5148.51	6016.45	3987.53	7774.2	9543.56	7567.83	128.794	149.542	172.022	217.482	231.556	217.665	198.77	189.621	180.405	229.048	233.373	217.519	150.119	222.234	189.599	226.647	21.6198	8.07332	9.18252	8.19525	0.390632	0.384031	0.437588	0.088057	0.33485	0.0282374	-0.256258	-0.562871
AT1G48030.2	mitochondrial lipoamide dehydrogenase 1	Encodes a mitochondrial lipoamide dehydrogenase whose expression is induced by light.	GDC-L	GDC	Photorespiration	975.708	847.536	1232.75	859.065	885.977	1164.18	995.493	858.553	693.475	1192.8	1751.44	1129.17	23.9912	21.9854	26.0847	29.6041	30.5306	30.4588	38.384	27.0245	31.3331	35.0979	42.7737	32.4134	24.0204	30.1978	32.2472	36.7617	2.04981	0.51544	5.73465	5.37681	0.226401	0.414441	0.912957	0.697132	0.410126	0.275477	-0.18369	-0.318339
AT4G33010.1	glycine decarboxylase P-protein 1		GDC-P1	GDC	Photorespiration	72983	62038.9	96159.7	60414	62566.4	90438	69672.3	68386	61839.9	75542.7	93600.9	69400	845.761	757.713	959.039	980.911	1014.48	1113.33	1264.07	1012.39	1295.93	1045.88	1075.08	935.209	854.171	1036.24	1190.8	1018.72	100.926	68.8392	155.324	73.7842	0.211335	0.34763	0.00735605	0.856691	0.478853	-0.0245729	0.224961	-0.278465
AT4G33010.2	glycine decarboxylase P-protein 1		GDC-P1	GDC	Photorespiration	0	15.0679	32.287	0	0	0	16.7315	34.6272	13.073	0	18.1064	33.993	0	0.184253	0.322399	0	0	0	0.303928	0.51324	0.274294	0	0.208218	0.45863	0.168884	0	0.363821	0.222283	0.161748	0	0.130246	0.229638	0.509871	NA	0.499375	NA	0.222522	0.289578	0.158076	0.225132
AT2G26080.1	glycine decarboxylase P-protein 2		GDC-P2	GDC	Photorespiration	44163	30365	50042	25066	27225.6	34174	35358	38089.4	34266	26134.3	31298	23065	507.813	367.985	495.219	403.827	438.019	417.428	636.523	559.495	712.439	359.017	356.69	308.397	457.006	419.758	636.152	341.368	77.3509	17.2147	76.4727	28.5774	0.143537	2.13906e-05	4.17092e-25	0.655504	0.476273	-0.297443	0.89609	0.122375
AT1G11860.1	Glycine cleavage T-protein family		GDC-T	GDC	Photorespiration	29682.1	27216.8	48062	32500.5	33186.1	45593.2	21091.9	24786.9	15310.4	29007.6	36279.7	27778.6	789.779	764.115	1100.49	1212.03	1237.81	1291.17	880.267	844.563	750.459	923.881	959.105	863.418	884.795	1247	825.096	915.468	187.238	40.363	67.0578	48.3951	0.730243	1.5061e-08	0.997459	0.358805	-0.100662	-0.445465	-0.149774	-0.494578
AT1G11860.2	Glycine cleavage T-protein family		GDC-T	GDC	Photorespiration	739.63	495.726	1232.27	805.904	831.305	958.6	422.444	425.214	494.76	668.886	860.542	435.716	19.9276	14.093	28.5705	30.4326	31.3983	27.4895	17.8531	14.6713	24.5666	21.5726	23.0371	13.7147	20.8637	29.7735	19.0303	19.4415	7.284	2.03606	5.0516	5.01329	0.808616	0.00896482	0.844228	0.625855	-0.126351	-0.590188	-0.0293123	-0.493149
AT1G11860.3	Glycine cleavage T-protein family		GDC-T	GDC	Photorespiration	98.2806	90.4608	160.746	34.6438	47.6325	141.155	104.631	126.859	69.8527	99.4837	147.799	145.683	2.50112	2.42884	3.52035	1.23565	1.69901	3.82271	4.17591	4.13337	3.27004	3.03003	3.73636	4.32933	2.81677	2.25246	3.85977	3.69857	0.610389	1.37947	0.511167	0.650474	0.578453	0.261202	0.746082	0.705883	0.348537	0.530693	0.0486663	0.230822
AT1G23310.1	glutamate:glyoxylate aminotransferase	Identified by cloning the gene that corresponded to a purified protein having glyoxylate aminotransferase activity. Localized to the peroxisome and thought to be involved in photorespiration/ metabolic salvage pathway.	GGAT	GluAT	Photorespiration	57604.2	77454.9	95106.4	58221	59407	90624.3	54252	66283.9	51685.6	66991.9	84788.1	70407.5	1147.76	1627.56	1630.8	1625.64	1657.91	1920.2	1694.12	1689.43	1881.48	1596.41	1676.7	1635.45	1468.71	1734.58	1755.01	1636.19	277.953	161.556	109.551	40.1501	0.63508	0.152788	0.0937881	0.891182	0.256773	-0.0842018	0.101082	-0.239892
AT1G23310.2	glutamate:glyoxylate aminotransferase	Identified by cloning the gene that corresponded to a purified protein having glyoxylate aminotransferase activity. Localized to the peroxisome and thought to be involved in photorespiration/ metabolic salvage pathway.	GGAT	GluAT	Photorespiration	39.7795	121.104	101.568	77.0002	58.9577	54.734	72.0467	89.0938	88.3692	62.1214	66.8727	70.5154	0.800884	2.57138	1.75979	2.17246	1.6626	1.17188	2.27335	2.29459	3.25129	1.49585	1.33627	1.65516	1.71068	1.66898	2.60641	1.49576	0.886269	0.500321	0.558583	0.159445	0.487721	0.790725	0.119412	0.990312	0.411906	-0.0968093	0.531084	0.0223688
AT2G13360.1	alanine:glyoxylate aminotransferase	Encodes a peroxisomal photorespiratory enzyme that catalyzes transamination reactions with multiple substrates. It is involved in photorespiration.	SGAT	GluAT	Photorespiration	20748.7	25116.9	36568.2	24687.1	25543.8	36353	27080.7	30906.8	22791.1	32001.8	40175.3	32377.5	575.929	735.685	873.477	960.441	994.061	1074.12	1179.2	1098.78	1167.06	1063.43	1108.18	1050.2	728.364	1009.54	1148.35	1073.94	148.909	58.399	43.353	30.3844	0.0491503	0.834431	0.0543561	0.459812	0.656104	0.0891243	0.0965623	-0.470417
AT2G13360.2	alanine:glyoxylate aminotransferase	Encodes a peroxisomal photorespiratory enzyme that catalyzes transamination reactions with multiple substrates. It is involved in photorespiration.	SGAT	GluAT	Photorespiration	9023.27	8854.06	14422.8	9480.91	9350.22	14390	8274.26	10953.2	7341.85	10444.2	13529.7	10278.5	251.913	260.845	346.502	370.989	365.988	427.651	362.386	391.668	378.207	349.082	375.37	335.341	286.42	388.209	377.42	353.264	52.2238	34.2489	14.6568	20.3396	0.325071	0.0160391	0.0600824	0.462873	0.396829	-0.13572	0.0951634	-0.437386
AT1G80380.1	P-loop containing nucleoside triphosphate hydrolases superfamily protein	encodes a glycerate kinase which catalyzes the last step of photorespiration C2 cycle.	GLYK	GLYK	Photorespiration	4.74626	0	4.98251	0	0	0	0	0	0	0	0	4.50742	0.143975	0	0.130061	0	0	0	0	0	0	0	0	0.159902	0.0913453	0	0	0.0533007	0.0794127	0	0	0.0923195	NA	NA	NA	NA	-0.126108	0.0749173	-0.0749173	0.126108
AT1G80380.2	P-loop containing nucleoside triphosphate hydrolases superfamily protein	encodes a glycerate kinase which catalyzes the last step of photorespiration C2 cycle.	GLYK	GLYK	Photorespiration	6457.11	5862.65	9408.52	5616.79	5882.86	7456.07	3920.8	4285.93	3170.7	5395.12	6593.5	5035.86	160.305	153.551	201.006	195.43	204.686	196.966	152.642	136.216	144.687	160.289	162.589	145.964	171.621	199.027	144.515	156.281	25.6715	4.96036	8.21435	9.0082	0.188605	3.32089e-09	0.821691	0.895143	-0.246437	-0.346856	-0.112173	-0.212592
AT1G80380.3	P-loop containing nucleoside triphosphate hydrolases superfamily protein	encodes a glycerate kinase which catalyzes the last step of photorespiration C2 cycle.	GLYK	GLYK	Photorespiration	43.7645	63.3541	82.1636	27.4866	9.06088	25.0629	35.6711	29.1584	22.8898	34.5098	24.5042	26.1326	1.04803	1.60048	1.69322	0.922489	0.304066	0.638572	1.33942	0.89378	1.00644	0.988876	0.582771	0.730439	1.44724	0.621709	1.07988	0.767362	0.348825	0.309556	0.231719	0.205555	0.765296	0.906114	0.747375	0.633779	-0.234657	0.124083	0.234903	0.593643
AT1G80380.4	P-loop containing nucleoside triphosphate hydrolases superfamily protein	encodes a glycerate kinase which catalyzes the last step of photorespiration C2 cycle.	GLYK	GLYK	Photorespiration	8.37618	0	77.3292	8.72039	17.0828	33.8648	17.5272	22.9144	6.4107	25.3665	0	14.4998	0.223644	0	1.77676	0.326333	0.639389	0.962356	0.734033	0.783474	0.315353	0.810718	0	0.452258	0.666801	0.642693	0.610953	0.420992	0.967735	0.318024	0.257188	0.406262	0.707904	0.500558	0.576687	0.854888	-0.0491675	-0.209164	0.181016	0.0210196
AT5G04140.1	glutamate synthase 1	Encodes a gene whose sequence is similar to ferredoxin dependent glutamate synthase (Fd-GOGAT). Expression in leaves is induced by light and sucrose. Proposed to be involved in photorespiration and nitrogen assimilation.	Fd-GOGAT	GOGAT	Photorespiration	70345.2	47430.4	77703.1	48326.5	47744.7	68363.2	31580.5	21219.5	29362.8	39132.4	48211.1	37415.8	526.323	373.899	500.363	506.558	499.57	543.077	369.747	202.685	395.303	349.618	357.284	325.131	466.862	516.402	322.578	344.011	81.5477	23.3642	104.614	16.7938	0.119176	4.05418e-11	0.99159	0.979584	-0.531967	-0.584642	-0.0925274	-0.145203
AT5G04140.2	glutamate synthase 1	Encodes a gene whose sequence is similar to ferredoxin dependent glutamate synthase (Fd-GOGAT). Expression in leaves is induced by light and sucrose. Proposed to be involved in photorespiration and nitrogen assimilation.	Fd-GOGAT	GOGAT	Photorespiration	3153.8	529.579	2763.92	451.547	688.261	777.775	654.512	11485.5	0.18564	679.565	291.859	379.204	24.0876	4.26161	18.1682	4.83159	7.35145	6.30728	7.82263	111.992	0.00255169	6.19781	2.20796	3.36385	15.5058	6.16344	39.9391	3.92321	10.1776	1.26607	62.5221	2.0529	0.750954	0.6935	0.938594	0.749169	1.3105	-0.541054	3.05581	1.20425
AT2G41220.1	glutamate synthase 2	Encodes a gene whose sequence is similar to ferredoxin dependent glutamate synthase (Fd-GOGAT). Expression is most abundant in root.	Fd-GOGAT2	GOGAT	Photorespiration	2547	2229	2031	1779	1586	2462	1607	1441	1537	2595	3277	2750	18.2798	16.8547	12.5453	17.8872	15.9178	18.7601	18.0472	13.2024	19.8413	22.2383	23.2941	22.9203	15.8933	17.5217	17.0303	22.8176	2.9857	1.45597	3.43428	0.535345	0.950803	0.0020539	0.101063	0.975101	0.0939751	0.36281	-0.401603	-0.132768
AT3G14420.1	Aldolase-type TIM barrel family protein	Encodes a glycolate oxidase that modulates reactive oxygen species-mediated signal transduction during nonhost resistance.	GOX1	GOX	Photorespiration	38709.6	42594.6	69113.8	41840.8	43999.6	63198.9	39583.1	47853	33704.3	40995.1	50808.9	42565.6	1094.17	1270.53	1681.12	1657.65	1743.78	1901.67	1755.3	1732.56	1758.64	1387.33	1427.29	1406.18	1348.61	1767.7	1748.83	1406.93	301.164	123.756	14.1917	19.9906	0.427455	4.90227e-05	8.806e-05	0.66799	0.374679	-0.32911	0.313638	-0.39015
AT3G14420.2	Aldolase-type TIM barrel family protein	Encodes a glycolate oxidase that modulates reactive oxygen species-mediated signal transduction during nonhost resistance.	GOX1	GOX	Photorespiration	895.051	723.594	1717.87	1932.62	985.962	1675.09	461.15	611.721	481.575	786.993	1031.68	677.477	25.6952	21.9219	42.4387	77.7647	39.6886	51.195	20.7704	22.4958	25.5349	27.051	29.4366	22.7339	30.0186	56.2161	22.9337	26.4072	10.9203	19.5283	2.41225	3.39742	0.470718	0.000676108	0.944976	0.377633	-0.37409	-1.06187	-0.19551	-0.883288
AT3G14420.3	Aldolase-type TIM barrel family protein	Encodes a glycolate oxidase that modulates reactive oxygen species-mediated signal transduction during nonhost resistance.	GOX1	GOX	Photorespiration	273.899	242.925	344.983	96.2869	84.4308	76.4308	93.4034	153.52	76.2467	43.974	107.265	65.1129	7.89248	7.38717	8.55438	3.88888	3.4114	2.34468	4.22271	5.66683	4.05853	1.51717	3.07206	2.19322	7.94468	3.21499	4.64936	2.26082	0.585353	0.790615	0.884973	0.779646	0.0514651	0.293645	0.0272215	0.000971128	-0.662943	-0.370295	0.792853	1.0855
AT3G14420.4	Aldolase-type TIM barrel family protein	Encodes a glycolate oxidase that modulates reactive oxygen species-mediated signal transduction during nonhost resistance.	GOX1	GOX	Photorespiration	29.0684	39.8505	52.2264	62.5095	37.1351	24.8501	11.6143	34.0793	0	12.1545	22.8857	22.8984	0.84202	1.21821	1.30185	2.53795	1.50835	0.766354	0.527846	1.2646	0	0.42156	0.658907	0.775384	1.12069	1.60422	0.597482	0.618617	0.244935	0.88968	0.635169	0.18032	0.490237	0.628507	0.742269	0.97928	-0.408736	-0.686089	-0.018962	-0.296314
AT3G14420.5	Aldolase-type TIM barrel family protein	Encodes a glycolate oxidase that modulates reactive oxygen species-mediated signal transduction during nonhost resistance.	GOX1	GOX	Photorespiration	55.6096	0	0	0	0	14.5432	14.9376	62.6524	0	0	0	13.6952	1.70702	0	0	0	0	0.475386	0.719573	2.4644	0	0	0	0.491697	0.569007	0.158462	1.06132	0.163899	0.985548	0.274464	1.26725	0.283881	0.755967	NA	0.578116	NA	0.39372	0.00675515	0.824606	0.437641
AT3G14420.6	Aldolase-type TIM barrel family protein	Encodes a glycolate oxidase that modulates reactive oxygen species-mediated signal transduction during nonhost resistance.	GOX1	GOX	Photorespiration	2614.51	2485.69	3525.57	1207.09	1057.07	1523.59	1052.6	1631.8	1459.08	1043.68	991.613	998.191	75.0016	75.2499	87.0317	48.5346	42.5194	46.5301	47.3742	59.9639	77.3059	35.8471	28.2723	33.4709	79.0944	45.8614	61.548	32.5301	6.87502	3.06285	15.0286	3.87405	0.160429	1.4057e-06	3.76975e-05	1.14027e-06	-0.356738	-0.482942	0.899507	0.773302
AT3G14415.1	Aldolase-type TIM barrel family protein	Encodes a glycolate oxidase that modulates reactive oxygen species-mediated signal transduction during nonhost resistance.	GOX2	GOX	Photorespiration	20798.4	22117.3	32831.1	23774	25516	30865.5	19440	25397.7	17542.5	25050.2	30285.7	24435.8	546.985	613.73	743.03	876.309	940.655	863.916	801.887	855.295	849.573	788.555	791.323	750.638	634.582	893.627	835.585	776.839	99.672	41.1964	29.3232	22.7326	0.277714	0.00144752	0.0308658	0.256486	0.396435	-0.201815	0.105041	-0.493208
AT3G14415.2	Aldolase-type TIM barrel family protein	Encodes a glycolate oxidase that modulates reactive oxygen species-mediated signal transduction during nonhost resistance.	GOX2	GOX	Photorespiration	270.083	267.705	351.041	268.136	190.418	244.537	99.0664	143.052	123.621	274.014	253.258	205.098	7.01687	7.33824	7.84836	9.76352	6.93437	6.76122	4.03669	4.75874	5.91189	8.52071	6.53667	6.22333	7.40116	7.8197	4.90244	7.09357	0.4193	1.68562	0.945823	1.24583	0.143377	0.433905	0.444534	0.964798	-0.509276	-0.123954	-0.455465	-0.0701422
AT3G14415.3	Aldolase-type TIM barrel family protein	Encodes a glycolate oxidase that modulates reactive oxygen species-mediated signal transduction during nonhost resistance.	GOX2	GOX	Photorespiration	31.7648	53.3517	53.3196	20.5085	29.3241	62.611	50.0362	46.5273	9.63136	19.925	67.7025	40.1741	0.813206	1.44105	1.17468	0.735851	1.05224	1.70577	2.00896	1.52507	0.453657	0.610507	1.72179	1.20107	1.14298	1.16462	1.32923	1.17779	0.31512	0.494629	0.795932	0.556007	0.984777	0.950066	0.949952	0.984607	0.120235	0.00875018	0.0969883	-0.0144965
AT4G18360.1	Aldolase-type TIM barrel family protein	Encodes a glycolate oxidase that modulates reactive oxygen species-mediated signal transduction during nonhost resistance.	GOX3	GOX	Photorespiration	65	224	49	57	58	62.4137	107	162	122	180.454	282	342.188	2.03911	7.41726	1.32277	2.50646	2.55213	2.08516	5.26809	6.51288	7.0925	6.78032	8.79639	12.558	3.59305	2.38125	6.29116	9.37824	3.33118	0.257436	0.932196	2.93246	0.365207	2.27331e-09	0.408219	0.92567	0.666696	1.61793	-0.509342	0.441895
AT4G18360.2	Aldolase-type TIM barrel family protein	Encodes a glycolate oxidase that modulates reactive oxygen species-mediated signal transduction during nonhost resistance.	GOX3	GOX	Photorespiration	0	0	0	0	0	2.58632	0	0	0	12.5458	0	2.81207	0	0	0	0	0	0.0683224	0	0	0	0.372736	0	0.0815076	0	0.0227741	0	0.151415	0	0.039446	0	0.195955	NA	NA	NA	NA	0	0.17092	-0.203407	-0.0324876
AT5G35630.1	glutamine synthetase 2	chloroplastic glutamine synthetase	GS2	GS	Photorespiration	46067	25754.6	50292.5	27005	28421	37951.1	20981.7	17047.9	15611.3	28110	37845.4	26363.6	1058.47	624.212	994.432	869.577	914.995	927.646	755.823	501.308	657.805	772.752	863.449	706.827	892.371	904.073	638.312	781.009	234.43	30.5365	128.372	78.6368	0.165665	0.0014814	0.563669	0.962182	-0.48274	-0.210848	-0.290666	-0.0187737
AT5G35630.2	glutamine synthetase 2	chloroplastic glutamine synthetase	GS2	GS	Photorespiration	501.205	223.251	573.833	284.131	297.78	523.572	320.662	312.325	287.488	282.502	327.508	221.433	12.427	5.83972	12.2437	9.8733	10.3475	13.8133	12.4677	9.9135	13.1014	8.38228	8.06558	6.40989	10.1701	11.3447	11.8275	7.61925	3.75137	2.15098	1.68761	1.05924	0.791002	0.0650108	0.0355893	0.969089	0.199597	-0.518258	0.57361	-0.144245
AT5G35630.3	glutamine synthetase 2	chloroplastic glutamine synthetase	GS2	GS	Photorespiration	31788.8	16830.2	23741.7	18905.9	17225.2	22798.4	9954.69	15426.7	7120.24	15987.5	18726.1	13545.9	843.505	471.205	542.125	703.11	640.711	643.849	414.309	524.181	348.016	507.789	493.683	419.868	618.945	662.557	428.835	473.78	197.681	35.1552	88.9763	47.2189	0.231445	3.52526e-08	0.989986	0.992226	-0.528356	-0.482961	-0.143475	-0.0980794
AT1G68010.1	hydroxypyruvate reductase	Encodes hydroxypyruvate reductase.	HPR1	HPR	Photorespiration	22589	20833.9	34399.5	17694.6	17837.6	25161.2	16783.1	23944.7	15520.2	17334.6	21318.5	16742.8	589.252	573.414	772.206	646.923	652.232	698.52	686.652	799.792	745.334	541.232	552.481	510.111	644.957	665.892	743.926	534.608	110.485	28.3814	56.5831	21.9479	0.760387	1.879e-06	3.32547e-06	0.938868	0.205658	-0.316275	0.47592	-0.0460135
AT1G68010.2	hydroxypyruvate reductase	Encodes hydroxypyruvate reductase.	HPR1	HPR	Photorespiration	228.029	113.113	320.485	56.4121	24.3793	63.7763	99.8829	69.2598	91.7572	65.3696	75.4632	66.1705	6.77321	3.54594	8.19176	2.34866	1.01551	2.01699	4.65531	2.63572	5.04024	2.32511	2.22818	2.29814	6.1703	1.79372	4.11042	2.28381	2.38087	0.694053	1.29155	0.0500287	0.485317	0.874856	0.259988	0.402655	-0.488591	0.233183	0.638072	1.35985
AT1G79870.1	D-isomer specific 2-hydroxyacid dehydrogenase family protein		HPR2	HPR	Photorespiration	1163	1179	1519.44	1349.99	1240	1763.33	1024.16	1250.17	734	1317.18	1686	1393	44.1767	47.2949	49.6638	71.8897	66.1213	71.3911	61.1047	60.9219	52.0994	59.9761	63.7478	62.0251	47.0451	69.8007	58.042	61.9163	2.75206	3.19619	5.14725	1.8882	0.453077	0.000706408	0.864091	0.0295937	0.297351	-0.170329	-0.091693	-0.559373
AT1G79870.2	D-isomer specific 2-hydroxyacid dehydrogenase family protein		HPR2	HPR	Photorespiration	0	0	6.55776	12.0129	0	20.6688	6.84319	11.8329	0	4.82336	0	0	0	0	0.227094	0.677812	0	0.886852	0.432702	0.611159	0	0.232761	0	0	0.075698	0.521555	0.347954	0.077587	0.131113	0.463615	0.31427	0.134385	0.622093	NA	NA	0.751162	0.325498	-0.497742	0.322967	-0.500273
AT1G12550.1	D-isomer specific 2-hydroxyacid dehydrogenase family protein	Encodes a hydroxypyruvate reductase that reduces HP to glycerate and shows even more activity with glyoxylate, a more upstream intermediate of the photorespiratory cycle. It is likely targeted to the chloroplast where it could provide a compensatory bypass for the reduction of HP and glyoxylate within this compartment.	HPR3	HPR	Photorespiration	136	213	243	161	161	219	79	74	50	116	98	101	5.1106	8.4525	7.85745	8.4816	8.49263	8.77103	4.66265	3.5672	3.50915	5.22503	3.66542	4.44839	7.14018	8.58175	3.913	4.44628	1.78267	0.164011	0.649864	0.779807	0.0147885	9.18602e-09	0.947783	0.874941	-0.728457	-0.815019	-0.148667	-0.235228
AT5G36700.1	2-phosphoglycolate phosphatase 1		PGLP	PGLP	Photorespiration	9042.5	5838.44	9508.53	5172.65	5649.7	7589.51	3942.21	4537.69	3218.19	5500.92	6168.45	5057.29	269.839	183.878	244.172	216.359	236.432	241.146	184.594	173.49	177.627	196.573	182.984	176.466	232.63	231.312	178.57	185.341	44.1276	13.1627	5.61178	10.2586	0.0479781	4.41782e-08	0.481315	0.868	-0.379674	-0.318121	-0.0533961	0.00815773
AT5G36700.2	2-phosphoglycolate phosphatase 1		PGLP	PGLP	Photorespiration	521.77	379.219	669.434	568.612	392.648	707.651	176.023	196.195	149.621	374.464	840.655	325.71	16.8482	12.926	18.6012	25.7371	17.7859	24.3376	8.92145	8.12003	8.96355	14.4841	26.9951	12.3071	16.1251	22.6202	8.66834	17.9288	2.90587	4.2447	0.47532	7.92677	0.361773	0.321782	0.454573	0.718603	-0.824775	-0.319441	-0.96924	-0.463906
AT5G36700.3	2-phosphoglycolate phosphatase 1		PGLP	PGLP	Photorespiration	353.279	187.036	434.785	127.364	154.392	255.715	166.575	174.186	117.646	256.334	198.417	194.655	9.77792	5.46261	10.3556	4.94081	5.99102	7.5338	7.23238	6.17469	6.00639	8.49348	5.45727	6.29558	8.53204	6.15521	6.47115	6.74878	2.67385	1.30427	0.664591	1.56802	0.418151	0.991294	0.817968	0.486456	-0.351455	0.114974	-0.0526376	0.413791
AT5G36700.4	2-phosphoglycolate phosphatase 1		PGLP	PGLP	Photorespiration	154.142	110.457	4.65131	76.595	170.792	25.531	0.760766	67.9678	6.54336e-08	102.002	3.59396	64.3618	4.7241	3.57301	0.12267	3.29042	7.34133	0.833219	0.0365892	2.66921	3.71295e-09	3.7439	0.109509	2.30707	2.80659	3.82166	0.901933	2.05349	2.39454	3.28642	1.53062	1.83042	0.492549	0.57841	0.566133	0.913427	-1.00103	-0.659068	-0.682994	-0.341028
AT1G32080.1	membrane protein, putative	Encodes a plant LrgAB/CidAB protein localized to the chloroplast envelope that is involved in chloroplast development, carbon partitioning and leaf senescence. The gene may have evolved from gene fusion of bacterial lrgA and lrgB.	PLGG1	PLGG1	Photorespiration	11991	11094	19976	10770	11965	15445	6234	6818	5098	9274	11122	8539	278.166	271.478	398.787	350.141	388.924	381.171	226.736	202.426	216.939	257.407	256.202	231.156	316.144	373.412	215.367	248.255	71.6493	20.5227	12.231	14.8204	0.0387373	4.49519e-18	0.745929	0.89242	-0.551656	-0.587004	-0.204142	-0.23949
AT4G37930.1	serine transhydroxymethyltransferase 1	Encodes a protein with mitochondrial serine hydroxymethyltransferase activity, which functions in the photorespiratory pathway, catalyzes the conversion of serine and tetrahydrofolate to glycine and 5,10-methylene tetrahydrofolate. Involved in controlling cell damage caused by abiotic stress, such as high light and salt and the hypersensitive defense response of plants.	SHMT1	SHMT	Photorespiration	67756	69366	113951	68688	70414	98498	41111	47170	33417	57351	70980	55619	1494.46	1613.78	2162.93	2123.18	2175.9	2310.92	1421.48	1331.33	1350.15	1513.28	1554.34	1431.07	1757.06	2203.33	1367.65	1499.56	356.524	96.8298	47.5556	62.7693	0.181389	7.78349e-09	0.9381	0.760886	-0.361225	-0.554838	-0.132747	-0.326361
AT4G32520.1	serine hydroxymethyltransferase 3	Encodes a serine hydroxymethyltransferase SHMT3 located in the plastid.	SHMT3	SHMT	Photorespiration	1587.9	1737.38	2025.9	1421.74	1544.61	2122.85	2528.4	2230	1789.72	3033.66	3573.99	2842.74	34.5297	39.8489	37.912	43.3268	47.056	49.1013	86.1873	62.0489	71.2633	78.9155	77.1566	72.1051	37.4302	46.4947	73.1665	76.0591	2.69213	2.92788	12.1812	3.53537	2.0241e-06	1.36654e-09	0.684145	0.681603	0.948527	0.698198	-0.055197	-0.305526
AT4G32520.2	serine hydroxymethyltransferase 3	Encodes a serine hydroxymethyltransferase SHMT3 located in the plastid.	SHMT3	SHMT	Photorespiration	312.103	56.6152	194.1	283.257	174.388	168.149	253.604	700.004	591.277	324.338	298.012	516.263	7.20544	1.37876	3.85631	9.16476	5.64126	4.12984	9.17949	20.6831	25.0371	8.95898	6.83189	13.9081	4.14684	6.31195	18.2999	9.89966	2.92418	2.5836	8.19303	3.63068	0.287721	0.682401	0.215101	0.924895	1.90684	0.575954	0.82431	-0.506571
AT1G17290.1	alanine aminotransferas	Encodes for alanine aminotransferase (ALAAT1), involved in alanine catabolism during plants recovery from hypoxia	ALAAT1	AlaAT	Serine Biosynthesis	4381	5670.94	4471	3709	3601	5141	4601	4589	3827	9761	11486	10142	87.5629	119.534	76.9032	103.885	100.809	109.27	144.123	117.328	139.756	233.329	227.846	236.319	94.6667	104.655	133.736	232.498	22.1855	4.28269	14.3762	4.29719	0.0900225	2.36119e-40	1.31054e-13	0.969492	0.494043	1.14405	-0.793278	-0.143268
AT1G72330.1	alanine aminotransferase 2	Encodes for alanine aminotransferase ALAAT2.	ALAAT2	AlaAT	Serine Biosynthesis	321	359.206	219.588	341	350	503	379	295	333	595.411	718	585.744	6.72249	7.93399	3.95752	10.0078	10.2677	11.2035	12.4408	7.90408	12.757	14.915	14.926	14.3049	6.20467	10.493	11.034	14.7153	2.03818	0.628884	2.71516	0.355459	0.0742332	0.00242095	0.231196	0.119083	0.740108	0.451414	-0.385058	-0.673752
AT1G72330.2	alanine aminotransferase 2	Encodes for alanine aminotransferase ALAAT2.	ALAAT2	AlaAT	Serine Biosynthesis	0	0	0	0	0	0	0	0	0	11.9201	0	0	0	0	0	0	0	0	0	0	0	0.30423	0	0	0	0	0	0.10141	0	0	0	0.175647	NA	NA	NA	NA	0	0.139352	-0.139352	0
AT1G72330.3	alanine aminotransferase 2	Encodes for alanine aminotransferase ALAAT2.	ALAAT2	AlaAT	Serine Biosynthesis	0	16.8593	9.41245	0	0	0	0	0	0	9.66929	0	9.25641	0	0.36252	0.165151	0	0	0	0	0	0	0.235793	0	0.220044	0.17589	0	0	0.151946	0.181498	0	0	0.131824	NA	NA	NA	NA	-0.233754	0.204073	-0.204073	0.233754
AT5G46800.1	Mitochondrial substrate carrier family protein	Seedling lethal mutation; Mitochondrial Carnitine Acyl Carrier-Like Protein	BOU	BOU	Serine Biosynthesis	7052	4032	6085	3336	3527	5043	1572	1926	1322	1667	2062	1712	230.415	139.069	171.086	152.79	161.667	175.505	80.6234	80.6631	80.177	65.247	67.0047	65.4639	180.19	163.321	80.4878	65.9052	46.3485	11.4474	0.26992	0.958351	6.15073e-08	1.27035e-81	3.16435e-06	0.692669	-1.15285	-1.29632	0.284466	0.140989
AT1G32470.1	Single hybrid motif superfamily protein		GDC-H	GDC	Serine Biosynthesis	13234	12355	21251	12444	12972	17136	6546	7186	4057	8826	10768	8282	797.246	787.348	1101.43	1051.48	1100.08	1103.4	621.102	557.359	469.9	639.17	648.041	588.836	895.341	1084.99	549.454	625.349	178.547	29.0651	75.9104	31.9308	0.0179553	1.06904e-29	0.873589	0.835458	-0.703427	-0.793968	-0.186346	-0.276886
AT2G35120.1	Single hybrid motif superfamily protein		GDC-H	GDC	Serine Biosynthesis	819	570	805	621	556	711	532	532	365	703	876	570	45.8296	33.7301	38.7568	48.7362	43.7743	42.5028	46.8629	38.3019	39.0521	47.2641	48.936	37.5945	39.4388	45.0044	41.4056	44.5982	6.07852	3.29374	4.74099	6.12272	0.947048	0.493733	0.930233	0.921982	0.0685146	-0.012796	-0.104721	-0.186032
AT1G48030.1	mitochondrial lipoamide dehydrogenase 1	Encodes a mitochondrial lipoamide dehydrogenase whose expression is induced by light.	GDC-L	GDC	Serine Biosynthesis	5231.29	5757.46	8119.25	6302.94	6711.02	8308.82	5148.51	6016.45	3987.53	7774.2	9543.56	7567.83	128.794	149.542	172.022	217.482	231.556	217.665	198.77	189.621	180.405	229.048	233.373	217.519	150.119	222.234	189.599	226.647	21.6198	8.07332	9.18252	8.19525	0.390632	0.384031	0.437588	0.088057	0.33485	0.0282374	-0.256258	-0.562871
AT1G48030.2	mitochondrial lipoamide dehydrogenase 1	Encodes a mitochondrial lipoamide dehydrogenase whose expression is induced by light.	GDC-L	GDC	Serine Biosynthesis	975.708	847.536	1232.75	859.065	885.977	1164.18	995.493	858.553	693.475	1192.8	1751.44	1129.17	23.9912	21.9854	26.0847	29.6041	30.5306	30.4588	38.384	27.0245	31.3331	35.0979	42.7737	32.4134	24.0204	30.1978	32.2472	36.7617	2.04981	0.51544	5.73465	5.37681	0.226401	0.414441	0.912957	0.697132	0.410126	0.275477	-0.18369	-0.318339
AT2G26080.1	glycine decarboxylase P-protein 2		GDC-P	GDC	Serine Biosynthesis	44163	30365	50042	25066	27225.6	34174	35358	38089.4	34266	26134.3	31298	23065	507.813	367.985	495.219	403.827	438.019	417.428	636.523	559.495	712.439	359.017	356.69	308.397	457.006	419.758	636.152	341.368	77.3509	17.2147	76.4727	28.5774	0.143537	2.13906e-05	4.17092e-25	0.655504	0.476273	-0.297443	0.89609	0.122375
AT1G11860.1	Glycine cleavage T-protein family		GDC-T	GDC	Serine Biosynthesis	29682.1	27216.8	48062	32500.5	33186.1	45593.2	21091.9	24786.9	15310.4	29007.6	36279.7	27778.6	789.779	764.115	1100.49	1212.03	1237.81	1291.17	880.267	844.563	750.459	923.881	959.105	863.418	884.795	1247	825.096	915.468	187.238	40.363	67.0578	48.3951	0.730243	1.5061e-08	0.997459	0.358805	-0.100662	-0.445465	-0.149774	-0.494578
AT1G11860.2	Glycine cleavage T-protein family		GDC-T	GDC	Serine Biosynthesis	739.63	495.726	1232.27	805.904	831.305	958.6	422.444	425.214	494.76	668.886	860.542	435.716	19.9276	14.093	28.5705	30.4326	31.3983	27.4895	17.8531	14.6713	24.5666	21.5726	23.0371	13.7147	20.8637	29.7735	19.0303	19.4415	7.284	2.03606	5.0516	5.01329	0.808616	0.00896482	0.844228	0.625855	-0.126351	-0.590188	-0.0293123	-0.493149
AT1G11860.3	Glycine cleavage T-protein family		GDC-T	GDC	Serine Biosynthesis	98.2806	90.4608	160.746	34.6438	47.6325	141.155	104.631	126.859	69.8527	99.4837	147.799	145.683	2.50112	2.42884	3.52035	1.23565	1.69901	3.82271	4.17591	4.13337	3.27004	3.03003	3.73636	4.32933	2.81677	2.25246	3.85977	3.69857	0.610389	1.37947	0.511167	0.650474	0.578453	0.261202	0.746082	0.705883	0.348537	0.530693	0.0486663	0.230822
AT2G45630.1	D-isomer specific 2-hydroxyacid dehydrogenase family protein		GDH	GDH	Serine Biosynthesis	12.4606	18.4496	16.9204	23.2161	10.6393	12.7943	0	11.2646	6.16086	2.37754	11.5767	9.66181	0.513817	0.803618	0.60036	1.34219	0.616117	0.562548	0	0.596216	0.47667	0.11757	0.475419	0.467477	0.639265	0.840285	0.357629	0.353489	0.148766	0.435487	0.315431	0.20435	0.502271	0.320849	0.872457	0.975109	-0.27196	-0.443246	0.00440613	-0.16688
AT2G45630.2	D-isomer specific 2-hydroxyacid dehydrogenase family protein		GDH	GDH	Serine Biosynthesis	319.502	367.874	403.382	269.588	292.806	455.387	249.202	349.116	246.003	390.881	463.464	398.434	14.2245	17.3047	15.4526	16.8287	18.3148	21.6271	17.4405	19.9609	20.6359	20.878	20.5605	20.8347	15.6606	18.9235	19.3458	20.7577	1.5506	2.45644	1.68417	0.172176	0.484917	0.947958	0.896445	0.83296	0.288288	0.127055	-0.0967996	-0.258033
AT1G23310.1	glutamate:glyoxylate aminotransferase	Identified by cloning the gene that corresponded to a purified protein having glyoxylate aminotransferase activity. Localized to the peroxisome and thought to be involved in photorespiration/ metabolic salvage pathway.	GGAT	GluAT	Serine Biosynthesis	57604.2	77454.9	95106.4	58221	59407	90624.3	54252	66283.9	51685.6	66991.9	84788.1	70407.5	1147.76	1627.56	1630.8	1625.64	1657.91	1920.2	1694.12	1689.43	1881.48	1596.41	1676.7	1635.45	1468.71	1734.58	1755.01	1636.19	277.953	161.556	109.551	40.1501	0.63508	0.152788	0.0937881	0.891182	0.256773	-0.0842018	0.101082	-0.239892
AT1G23310.2	glutamate:glyoxylate aminotransferase	Identified by cloning the gene that corresponded to a purified protein having glyoxylate aminotransferase activity. Localized to the peroxisome and thought to be involved in photorespiration/ metabolic salvage pathway.	GGAT	GluAT	Serine Biosynthesis	39.7795	121.104	101.568	77.0002	58.9577	54.734	72.0467	89.0938	88.3692	62.1214	66.8727	70.5154	0.800884	2.57138	1.75979	2.17246	1.6626	1.17188	2.27335	2.29459	3.25129	1.49585	1.33627	1.65516	1.71068	1.66898	2.60641	1.49576	0.886269	0.500321	0.558583	0.159445	0.487721	0.790725	0.119412	0.990312	0.411906	-0.0968093	0.531084	0.0223688
AT2G13360.1	alanine:glyoxylate aminotransferase	Encodes a peroxisomal photorespiratory enzyme that catalyzes transamination reactions with multiple substrates. It is involved in photorespiration.	SGAT	GluAT	Serine Biosynthesis	20748.7	25116.9	36568.2	24687.1	25543.8	36353	27080.7	30906.8	22791.1	32001.8	40175.3	32377.5	575.929	735.685	873.477	960.441	994.061	1074.12	1179.2	1098.78	1167.06	1063.43	1108.18	1050.2	728.364	1009.54	1148.35	1073.94	148.909	58.399	43.353	30.3844	0.0491503	0.834431	0.0543561	0.459812	0.656104	0.0891243	0.0965623	-0.470417
AT2G13360.2	alanine:glyoxylate aminotransferase	Encodes a peroxisomal photorespiratory enzyme that catalyzes transamination reactions with multiple substrates. It is involved in photorespiration.	SGAT	GluAT	Serine Biosynthesis	9023.27	8854.06	14422.8	9480.91	9350.22	14390	8274.26	10953.2	7341.85	10444.2	13529.7	10278.5	251.913	260.845	346.502	370.989	365.988	427.651	362.386	391.668	378.207	349.082	375.37	335.341	286.42	388.209	377.42	353.264	52.2238	34.2489	14.6568	20.3396	0.325071	0.0160391	0.0600824	0.462873	0.396829	-0.13572	0.0951634	-0.437386
AT4G34200.1	D-3-phosphoglycerate dehydrogenase	Encodes a 3-phosphoglycerate dehydrogenase that is essential for embryo and pollen development.	PGDH1	PGDH	Serine Biosynthesis	3599	8042	4400	4228	3103	4996	4114	3871	2474	5880	8515	7537	71.378	168.203	75.0981	117.507	86.1957	105.367	127.871	98.2048	89.6326	139.469	167.603	174.256	104.893	103.023	105.236	160.443	54.8596	15.7867	20.0655	18.4658	0.982517	0.00471496	0.0526995	0.987388	0.00466687	0.634116	-0.603747	0.0257019
AT1G17745.1	D-3-phosphoglycerate dehydrogenase	encodes a 3-Phosphoglycerate dehydrogenase	PGDH2	PGDH	Serine Biosynthesis	2001.3	5526.6	1760.9	3347.62	2257.56	7548.59	4088	4512.38	4071.33	7431.49	11520.9	11152.4	35.0249	101.984	26.5215	82.0965	55.3221	140.443	112.093	100.98	129.788	155.5	200.034	227.369	54.5101	92.6205	114.287	194.301	41.3328	43.5254	14.5288	36.2759	0.145121	0.032563	0.00428171	0.713398	1.05441	1.0608	-0.760469	-0.754074
AT1G17745.2	D-3-phosphoglycerate dehydrogenase	encodes a 3-Phosphoglycerate dehydrogenase	PGDH2	PGDH	Serine Biosynthesis	0	46.6126	23.8938	0	0	20.4959	0	21.9641	0	11.9556	22.553	40.3988	0	0.857817	0.358895	0	0	0.380293	0	0.490182	0	0.249485	0.390513	0.821383	0.405571	0.126764	0.163394	0.487127	0.430809	0.219562	0.283007	0.297939	0.717234	0.119797	0.244522	0.83167	-0.272816	0.400342	-0.354188	0.31897
AT3G19480.1	D-3-phosphoglycerate dehydrogenase		PGDH3	PGDH	Serine Biosynthesis	1574.56	1230.99	2110.18	1199.83	1232.96	1591.01	986.951	1183.65	782.818	1076.77	1387.02	1024.72	33.5398	27.656	38.682	35.8163	36.7917	36.0457	32.9534	32.2592	30.5163	27.4363	29.3292	25.457	33.2926	36.2179	31.9096	27.4075	5.51716	0.509991	1.25559	1.93626	0.734189	3.14876e-10	0.00115684	0.994765	-0.0593873	-0.389725	0.212238	-0.118099
AT4G35630.1	phosphoserine aminotransferase	Encodes a phosphoserine aminotransferase which is involved in serine biosynthesis in the chloroplast which operates via the phosphorylated pathway.	PSAT1	PSAT	Serine Biosynthesis	745.696	2170.93	1002.77	1541	1022	2309	1474	1317.93	886	2623	3630.83	3007.9	19.0021	58.366	21.9897	55.0357	36.5022	62.6142	58.9067	42.9984	41.5333	79.9962	91.9093	89.5066	33.1193	51.384	47.8128	87.1374	21.9153	13.4335	9.63549	6.30003	0.519318	0.0109148	0.000141954	0.691034	0.516673	0.750627	-0.852494	-0.618541
AT2G17630.1	Pyridoxal phosphate (PLP)-dependent transferases superfamily protein		PSAT2	PSAT	Serine Biosynthesis	219	205	257	205	223	216	197	138	102	255	335	263	6.34851	6.27149	6.41104	8.32947	9.06463	6.66627	8.96	5.12473	5.46319	8.85099	9.65233	8.91245	6.34368	8.02012	6.51597	9.13859	0.0699003	1.22874	2.12334	0.445972	0.86914	0.785147	0.282875	0.758123	0.0334568	0.168638	-0.431825	-0.296644
AT1G18640.2	3-phosphoserine phosphatase	Encodes a 3-phosphoserine phosphatase acting in the last step of serine biosynthesis within the chloroplast. Essential for embryo, pollen and root development.	PSP1	PSP	Serine Biosynthesis	735	689	841.574	593	561	731	406	471	382.421	566	677	587.513	27.0658	26.7917	26.6668	30.6126	28.996	28.6869	23.4797	22.2466	26.2762	24.9808	24.8104	25.3513	26.8414	29.4318	24.0008	25.0475	0.204096	1.03419	2.06473	0.27655	0.292707	0.000926013	0.693979	0.998082	-0.155257	-0.224436	-0.0591687	-0.128348
AT4G37930.1	serine transhydroxymethyltransferase 1	Encodes a protein with mitochondrial serine hydroxymethyltransferase activity, which functions in the photorespiratory pathway, catalyzes the conversion of serine and tetrahydrofolate to glycine and 5,10-methylene tetrahydrofolate. Involved in controlling cell damage caused by abiotic stress, such as high light and salt and the hypersensitive defense response of plants.	SHMT1	SHMT	Serine Biosynthesis	67756	69366	113951	68688	70414	98498	41111	47170	33417	57351	70980	55619	1494.46	1613.78	2162.93	2123.18	2175.9	2310.92	1421.48	1331.33	1350.15	1513.28	1554.34	1431.07	1757.06	2203.33	1367.65	1499.56	356.524	96.8298	47.5556	62.7693	0.181389	7.78349e-09	0.9381	0.760886	-0.361225	-0.554838	-0.132747	-0.326361
AT4G32520.1	serine hydroxymethyltransferase 3	Encodes a serine hydroxymethyltransferase SHMT3 located in the plastid.	SHMT3	SHMT	Serine Biosynthesis	1587.9	1737.38	2025.9	1421.74	1544.61	2122.85	2528.4	2230	1789.72	3033.66	3573.99	2842.74	34.5297	39.8489	37.912	43.3268	47.056	49.1013	86.1873	62.0489	71.2633	78.9155	77.1566	72.1051	37.4302	46.4947	73.1665	76.0591	2.69213	2.92788	12.1812	3.53537	2.0241e-06	1.36654e-09	0.684145	0.681603	0.948527	0.698198	-0.055197	-0.305526
AT4G32520.2	serine hydroxymethyltransferase 3	Encodes a serine hydroxymethyltransferase SHMT3 located in the plastid.	SHMT3	SHMT	Serine Biosynthesis	312.103	56.6152	194.1	283.257	174.388	168.149	253.604	700.004	591.277	324.338	298.012	516.263	7.20544	1.37876	3.85631	9.16476	5.64126	4.12984	9.17949	20.6831	25.0371	8.95898	6.83189	13.9081	4.14684	6.31195	18.2999	9.89966	2.92418	2.5836	8.19303	3.63068	0.287721	0.682401	0.215101	0.924895	1.90684	0.575954	0.82431	-0.506571
AT2G14750.1	APS kinase	Encodes adenosine-5'-phosphosulfate kinase. Provides activated sulfate for sulfation of secondary metabolites, including the glucosinolates. Essential for pollen viability.	APK1	APS kinase	Sulfur metabolism	2769	2455	2848	2168	1440	3659	1851	1896	1132	1393	1627	1132	102.554	96.0142	90.764	112.565	74.8593	144.423	107.666	90.0725	78.2489	61.837	59.9713	49.1307	96.4441	110.616	91.9958	56.9797	5.90674	34.8228	14.8026	6.86112	0.567438	0.000925389	0.000117099	0.991173	-0.0674088	-0.944922	0.681619	-0.195895
AT1G07570.1	Protein kinase superfamily protein	Protein kinase capable of phosphorylating tyrosine, serine, and threonine residues	APK1A	APS kinase	Sulfur metabolism	435.991	434.062	574.294	483.879	403.277	816.553	216.392	162.834	179.94	306.639	313.638	183.251	11.4663	12.0447	12.9973	17.8358	14.8669	22.8551	8.92602	5.48363	8.71439	9.65268	8.19491	5.62926	12.1694	18.5193	7.70801	7.82562	0.773084	4.03772	1.92928	2.03697	0.0213201	6.87581e-06	0.831177	0.173428	-0.596778	-1.14513	-0.0193535	-0.567706
AT1G07570.2	Protein kinase superfamily protein	Protein kinase capable of phosphorylating tyrosine, serine, and threonine residues	APK1A	APS kinase	Sulfur metabolism	280.85	141.599	286.706	302.192	264.79	323.36	97.6078	167.885	77.0597	199.956	211.362	262.318	7.59871	4.04251	6.67535	11.4595	10.0434	9.31206	4.14247	5.81708	3.84294	6.47614	5.68218	8.29185	6.10552	10.2717	4.60083	6.81672	1.84531	1.09176	1.0639	1.33776	0.777019	0.025371	0.789519	0.204488	-0.3433	-0.528063	-0.480923	-0.665686
AT1G07570.3	Protein kinase superfamily protein	Protein kinase capable of phosphorylating tyrosine, serine, and threonine residues	APK1A	APS kinase	Sulfur metabolism	69.159	23.3383	0	26.9292	20.9328	42.0869	0	13.281	0	8.4051	0	10.4307	2.03855	0.726017	0	1.11259	0.865251	1.32083	0	0.501535	0	0.296664	0	0.359471	0.921522	1.09956	0.167178	0.218712	1.03324	0.228069	0.289561	0.191996	0.631441	0.0956011	0.808069	0.826182	-0.719225	-0.784728	-0.0623318	-0.127835
AT2G28930.1	protein kinase 1B		APK1B	APS kinase	Sulfur metabolism	13.0036	37.5105	22.462	15.6149	19.2863	14.0728	10.0219	0	0	21.1441	13.6359	50.357	0.355066	1.08076	0.527794	0.597589	0.73828	0.409009	0.429257	0	0	0.691139	0.369972	1.60656	0.65454	0.581626	0.143086	0.889224	0.379086	0.165215	0.247832	0.641651	0.110742	0.913135	0.0895426	0.983396	-0.533497	0.256385	-0.72486	0.0650217
AT2G28930.2	protein kinase 1B		APK1B	APS kinase	Sulfur metabolism	171.405	126.928	143.551	240.008	223.436	243.195	111.497	106.917	66.7629	198.697	277.701	212.621	4.70022	3.67274	3.38743	9.22445	8.58974	7.09845	4.7961	3.75488	3.37597	6.52264	7.56695	6.81251	3.92013	8.30421	3.97565	6.96737	0.690475	1.09138	0.735355	0.539102	0.946696	0.15588	0.116072	0.00448149	0.0161886	-0.223781	-0.679218	-0.919188
AT2G28930.3	protein kinase 1B		APK1B	APS kinase	Sulfur metabolism	85.5911	85.5612	140.988	105.377	100.277	133.733	45.4811	102.083	65.2371	135.158	141.663	105.022	2.26957	2.39386	3.21714	3.91626	3.72736	3.77414	1.8916	3.46625	3.18633	4.28989	3.73214	3.25299	2.62686	3.80592	2.84806	3.75834	0.514964	0.0983782	0.84006	0.518946	0.997901	0.783329	0.694533	0.692864	0.0854116	-0.0143543	-0.306327	-0.406093
AT2G02800.1	protein kinase 2B	Encodes protein kinase APK2b.	APK2B	APS kinase	Sulfur metabolism	355.098	617.703	639.283	375.178	414.67	414.652	303.432	697.239	314.819	374.194	303.134	342.338	8.93653	16.4007	13.845	13.2329	14.6263	11.1044	11.9755	22.4647	14.5691	11.2702	7.57784	10.0597	13.0607	12.9879	16.3364	9.63591	3.79338	1.77369	5.46337	1.88231	0.804556	0.0512778	0.0635471	0.95571	0.302134	-0.395232	0.704863	0.00749692
AT2G02800.2	protein kinase 2B	Encodes protein kinase APK2b.	APK2B	APS kinase	Sulfur metabolism	465.902	358.297	474.717	271.822	202.33	456.348	326.568	149.761	345.181	299.806	404.866	313.662	13.0071	10.5556	11.4049	10.6364	7.91965	13.562	14.3026	5.3552	17.7816	10.0205	11.2326	10.2334	11.6559	10.706	12.4798	10.4955	1.24487	2.82182	6.4106	0.647162	0.898802	0.839585	0.828817	0.82011	0.0909928	-0.026181	0.22973	0.112556
AT3G03900.1	adenosine-5'-phosphosulfate (APS) kinase 3	Provides activated sulfate for the sulfation of secondary metabolites, including the glucosinolates. Redundant with APK4.	APK3	APS kinase	Sulfur metabolism	240	186	310	153	147	246	129	150	115	132	168	134	19.4396	15.9624	21.6001	17.3904	16.8051	21.3541	16.4992	15.6953	18.403	12.887	13.6402	12.8918	19.0007	18.5165	16.8658	13.1397	2.84436	2.47477	1.39058	0.433481	0.40797	0.000969416	0.0367988	0.822768	-0.162847	-0.464949	0.337455	0.0353537
AT4G04610.1	APS reductase 1	Encodes a protein disulfide isomerase-like (PDIL) protein, a member of a multigene family within the thioredoxin (TRX) superfamily. This protein also belongs to the adenosine 5'-phosphosulfate reductase-like (APRL) group.	APR1	APS reductase	Sulfur metabolism	3388	5444	6107	4108	3383	7521	2395	2096	1282	4495	4948	3443	81.2338	137.7	126.009	138.042	113.669	191.865	90.0421	64.3279	56.4406	128.965	117.823	96.3569	114.981	147.859	70.2702	114.382	29.8047	40.0116	17.5712	16.5742	0.104984	0.112876	0.0690443	0.862864	-0.702517	-0.36753	-0.695043	-0.360056
AT4G21990.1	APS reductase 3	Encodes a protein disulfide isomerase-like (PDIL) protein, a member of a multigene family within the thioredoxin (TRX) superfamily. This protein also belongs to the adenosine 5'-phosphosulfate reductase-like (APRL) group.	APR2	APS reductase	Sulfur metabolism	1811	7335	4345	3753	3276.92	6258	3232	4181	3140	5233	6656	5098.81	42.7312	182.574	88.2266	124.105	108.347	157.097	119.571	126.269	135.976	147.742	155.963	140.41	104.511	129.85	127.272	148.038	71.3294	24.8775	8.24836	7.78073	0.729754	0.726493	0.675196	0.879853	0.281818	0.187773	-0.216477	-0.310522
AT4G21990.2	APS reductase 3	Encodes a protein disulfide isomerase-like (PDIL) protein, a member of a multigene family within the thioredoxin (TRX) superfamily. This protein also belongs to the adenosine 5'-phosphosulfate reductase-like (APRL) group.	APR3	APS reductase	Sulfur metabolism	0	0	0	0	14.0751	0	0	0	0	0	0	8.19372	0	0	0	0	0.515705	0	0	0	0	0	0	0.250153	0	0.171902	0	0.0833843	0	0.297742	0	0.144426	NA	NA	NA	NA	0	-0.113306	-0.115545	-0.228852
AT3G22890.1	ATP sulfurylase 1	encodes ATP sulfurylase, the first enzyme in the sulfate assimilation pathway of Arabidopsis. It may also participate in selenium metabolism.	ATPS1	ATP sulfurylase	Sulfur metabolism	19338	20608	23192	14648	11640	24354	13166	13212	8756	18028	20414	16041	462.228	519.639	477.051	490.692	389.888	619.351	493.448	404.225	384.256	515.627	484.59	447.527	486.306	499.977	427.31	482.581	29.8035	115.013	58.1412	34.0944	0.322247	0.586839	0.921988	0.892418	-0.186174	-0.0509858	-0.175104	-0.0399164
AT1G19920.1	Pseudouridine synthase/archaeosine transglycosylase-like family protein	encodes a chloroplast form of ATP sulfurylase.	ATPS2	ATP sulfurylase	Sulfur metabolism	4904	4826	5989	4091	4087	5206	3575	4229	3503	4093	5080	3964	114.59	118.956	120.43	133.969	133.817	129.417	130.974	126.475	150.182	114.433	117.875	108.094	117.992	132.401	135.877	113.467	3.037	2.58534	12.5911	4.96149	0.694509	2.22215e-05	8.00482e-06	0.967453	0.202015	-0.220834	0.257944	-0.164905
AT4G14680.1	Pseudouridine synthase/archaeosine transglycosylase-like family protein	ATP sulfurylase	ATPS3	ATP sulfurylase	Sulfur metabolism	749	1154	990	1160	694	1924	577	451	280	623	744	476	19.4856	31.6758	22.1637	42.2957	25.3074	53.269	23.543	15.0233	13.4091	19.399	19.2289	14.463	24.4417	40.2907	17.3251	17.697	6.40642	14.0882	5.44498	2.80199	0.25271	0.000726517	0.888699	0.54299	-0.473371	-1.14301	-0.0289805	-0.698622
AT5G43780.1	Pseudouridine synthase/archaeosine transglycosylase-like family protein	sulfate adenylyltransferase, ATP sulfurylase	ATPS4	ATP sulfurylase	Sulfur metabolism	2219	1495	1085	1172	1171	2457	793	1089	928	1492	1834	1912	55.1601	39.2068	23.2101	40.831	40.796	64.9901	30.9125	34.6555	42.4034	44.3846	45.283	55.4912	39.1923	48.8724	35.9905	48.3863	15.975	13.9584	5.86061	6.16943	0.871096	0.772293	0.24532	0.883432	-0.119767	-0.0141308	-0.416956	-0.31132
AT3G57050.1	cystathionine beta-lyase	Encodes second enzyme in the methionine biosynthetic pathway	CBL	cystathionine beta-lyase	Sulfur metabolism	1981.83	1853.13	2624.64	2135.41	1583.47	2838.83	1487.23	1626.28	1155.12	1594.78	2155.54	1633.98	47.0499	46.4104	53.6222	71.0493	52.6787	71.7045	55.3612	49.4182	50.339	45.3031	50.8205	45.2752	49.0275	65.1442	51.7061	47.1329	3.99195	10.8004	3.19869	3.19356	0.99691	0.00033599	0.011069	0.492174	0.0752495	-0.45859	0.130947	-0.402893
AT3G57050.2	cystathionine beta-lyase	Encodes second enzyme in the methionine biosynthetic pathway	CBL	cystathionine beta-lyase	Sulfur metabolism	245.871	235.865	343.083	140.54	327.434	460.165	150.769	175.72	137.419	318.223	208.691	194.896	6.07663	6.14988	7.29682	4.86798	11.3413	12.1014	5.84322	5.55958	6.24178	9.41184	5.12291	5.62353	6.50778	9.43689	5.88153	6.71943	0.684312	3.97501	0.342709	2.3451	0.772978	0.440695	0.990845	0.868	-0.125657	-0.435127	-0.165765	-0.475235
AT3G57050.3	cystathionine beta-lyase	Encodes second enzyme in the methionine biosynthetic pathway	CBL	cystathionine beta-lyase	Sulfur metabolism	13.3028	0	19.2819	12.0465	6.09878	0	0	0	10.4577	0	18.7704	12.1277	0.304023	0	0.379226	0.385835	0.195295	0	0	0	0.438233	0	0.425956	0.323406	0.22775	0.19371	0.146078	0.249787	0.200789	0.192922	0.253014	0.222316	0.748432	0.966391	0.746082	0.98586	-0.0993116	0.0662302	-0.124978	0.040564
AT4G36910.1	Cystathionine beta-synthase (CBS) family protein	Encodes a single cystathionine beta-synthase domain-containing protein. Modulates development by regulating the thioredoxin system.	CBSX1	cystathionine gamma-synthase	Sulfur metabolism	424	445	554	480	473	745	314	332	214	397	458	414	15.2636	16.915	17.1612	24.2234	23.8973	28.5781	17.7504	15.3278	14.3595	17.1274	16.4063	17.4595	16.4466	25.5663	15.8126	16.9977	1.03188	2.61342	1.74665	0.53844	0.644518	1.66647e-10	0.898142	0.0186405	-0.0534059	-0.56178	-0.0982752	-0.60665
AT4G34120.1	Cystathionine beta-synthase (CBS) family protein	Encodes a single cystathionine beta-Synthase domain-containing protein. Modulates development by regulating the thioredoxin system.	CBSX2	cystathionine gamma-synthase	Sulfur metabolism	2128	2751	3096	2100	2165	2806	1781	2067	1883	3267	3780	3740	84.0624	114.778	105.237	116.302	120.082	118.167	110.527	104.777	139.263	154.733	148.67	173.263	101.359	118.184	118.189	158.889	15.7207	1.89006	18.4757	12.8123	0.730452	0.000308613	0.0282675	0.881124	0.219611	0.423881	-0.423817	-0.219547
AT5G10860.1	Cystathionine beta-synthase (CBS) family protein	Encodes a single cystathionine beta-Synthase domain-containing protein. Modulates development by regulating the thioredoxin system.	CBSX3	cystathionine gamma-synthase	Sulfur metabolism	2222	1557	1740	2419	2061	3628	2135	2326	1798	4217	5365	4218	98.0196	72.5682	66.0453	149.619	127.728	170.714	148.043	131.764	149.367	223.168	235.811	218.519	78.8777	149.354	143.058	225.833	16.8952	21.4942	9.80327	8.94867	4.1761e-06	4.81969e-05	5.10069e-09	0.000134771	0.850785	0.593268	-0.654979	-0.912495
AT1G80090.1	Cystathionine beta-synthase (CBS) family protein		CBSX4	cystathionine gamma-synthase	Sulfur metabolism	0	1	0	0	0	0	1	1	0	0	0	0	0	0.0356106	0	0	0	0	0.0529543	0.0432442	0	0	0	0	0.0118702	0	0.0320662	0	0.0205598	0	0.0281913	0	NA	NA	NA	NA	0.0285112	0	0.0455355	0.0170242
AT4G27460.1	Cystathionine beta-synthase (CBS) family protein		CBSX5	cystathionine gamma-synthase	Sulfur metabolism	8	8	7	17	14	24	5	6	2	40	49	59	0.28168	0.297406	0.212087	0.839095	0.691749	0.900369	0.276428	0.270903	0.131129	1.68769	1.71656	2.43306	0.263724	0.810404	0.226153	1.94577	0.0454053	0.107228	0.0823398	0.422252	0.901111	0.0241509	0.00125882	0.332733	-0.0435424	0.702333	-1.26451	-0.51863
AT1G65320.1	Cystathionine beta-synthase (CBS) family protein		CBSX6	cystathionine gamma-synthase	Sulfur metabolism	737	714	999	597	623	849	419	506	470	628	740	585	16.5781	16.9411	19.3384	18.8198	19.6346	20.3152	14.7758	14.5657	19.3766	16.9003	16.5273	15.3526	17.6192	19.5899	16.2394	16.2601	1.49989	0.748703	2.71895	0.807715	0.425672	0.000130197	0.468914	0.975422	-0.111084	-0.254496	-0.00173126	-0.145143
AT3G01120.1	Pyridoxal phosphate (PLP)-dependent transferases superfamily protein	encodes a cystathionine gamma-synthase, which performs the first committed step in methionine biosynthesis. A conserved motif of 13 amino acids in the first exon is required for posttranscriptional autoregulation. This enzyme shares the same substrate as threonine synthase (TS) and its absence transcriptionally affects 8 genes in the genome.	CGS1	cystathionine gamma-synthase	Sulfur metabolism	13854	10770	14046	8807	7993	11039	7982	8482	6562	7407	9199	7339	256.428	210.208	223.738	228.429	207.181	217.243	231.503	200.781	221.514	163.937	168.948	158.292	230.125	217.618	217.933	163.726	23.7627	10.629	15.671	5.33114	0.626783	7.40212e-11	3.03109e-10	0.656134	-0.078184	-0.408345	0.410422	0.0802612
AT1G15330.1	Cystathionine beta-synthase (CBS) protein			cystathionine gamma-synthase	Sulfur metabolism	5	2	0	0	0	0	2	0	0	3	1	2	0.186616	0.0788268	0	0	0	0	0.117238	0	0	0.13421	0.0371472	0.0874832	0.0884809	0	0.0390793	0.0862801	0.0936818	0	0.0676874	0.0485426	NA	NA	NA	NA	-0.0670103	0.119396	-0.0640904	0.122316
AT1G47271.1	Cystathionine beta-synthase (CBS) family protein			cystathionine gamma-synthase	Sulfur metabolism	9	4	8	5	4	10	4	2	7	6	8	6	0.73206	0.344735	0.559772	0.570716	0.459229	0.871752	0.513785	0.210165	1.12542	0.588269	0.652312	0.57974	0.545522	0.633899	0.616457	0.606774	0.194055	0.213396	0.466186	0.0396673	0.958723	0.937782	0.962226	0.990928	0.0647403	-0.0241521	0.00866811	-0.0802243
AT1G55930.1	CBS domain-containing protein / transporter associated domain-containing protein			cystathionine gamma-synthase	Sulfur metabolism	524	549.253	637	374	364	481	459	445	337	561	655	550	9.67564	10.6946	10.1224	9.67728	9.41233	9.44315	13.2805	10.5085	11.3483	12.3867	12.0008	11.8342	10.1642	9.51092	11.7124	12.0739	0.510765	0.144894	1.42142	0.283411	0.695574	0.0830228	0.584409	0.577333	0.187359	0.314801	-0.0404494	0.0869926
AT1G69800.1	Cystathionine beta-synthase (CBS) protein			cystathionine gamma-synthase	Sulfur metabolism	496	469.203	720	407.587	372.524	584.196	420.642	384.202	315.175	489.427	646	502.578	11.9296	11.9051	14.9025	13.7389	12.556	14.9498	15.8639	11.8284	13.9203	14.0859	15.4309	14.1095	12.9124	13.7482	13.8709	14.5421	1.72352	1.19693	2.0182	0.769814	0.970453	0.891604	0.846967	0.978817	0.0961174	0.0756393	-0.0636927	-0.0841708
AT1G69800.2	Cystathionine beta-synthase (CBS) protein			cystathionine gamma-synthase	Sulfur metabolism	5.1763e-07	56.7967	3.08454e-06	5.41316	37.4756	4.80354	22.3576	119.798	70.8251	46.5731	0	48.4218	1.35763e-08	1.57175	6.9619e-08	0.198986	1.37777	0.134083	0.919716	4.0233	3.42037	1.46207	0	1.48338	0.523917	0.57028	2.7878	0.981817	0.90745	0.70006	1.64565	0.850345	0.143377	0.961833	0.415663	0.80676	1.31357	0.335802	0.934535	-0.0432375
AT2G36500.1	CBS / octicosapeptide/Phox/Bemp1 (PB1) domains-containing protein			cystathionine gamma-synthase	Sulfur metabolism	125	85	100	60	69	108	47	71	48	70	105	114	2.84496	2.04065	1.95862	1.91378	2.20036	2.61486	1.67705	2.06802	2.00291	1.90609	2.37288	3.02735	2.28141	2.243	1.91599	2.43544	0.489769	0.35248	0.209476	0.563242	0.560782	0.966971	0.724104	0.906138	-0.170328	0.0831659	-0.236507	0.0169868
AT3G13070.1	CBS domain-containing protein / transporter associated domain-containing protein			cystathionine gamma-synthase	Sulfur metabolism	1415	1546.75	1934	1271	1319	1685	1134	1289	1088	1412	1650	1489	27.3459	31.5228	32.1653	34.421	35.7005	34.6263	34.3438	31.8626	38.3863	32.6334	31.6446	33.5406	30.3447	34.9159	34.8642	32.6062	2.6168	0.687165	3.29284	0.948293	0.66716	0.0156099	0.0245192	0.901548	0.194326	-0.0958966	0.0938184	-0.196404
AT3G52950.1	CBS / octicosapeptide/Phox/Bemp1 (PB1) domains-containing protein			cystathionine gamma-synthase	Sulfur metabolism	1101	916.45	1247	526	523	663	827	1026	662	742	920	762	21.3204	18.7149	20.7811	14.2737	14.1842	13.6519	25.0965	25.4126	23.4044	17.1832	17.6798	17.1992	20.2721	14.0366	24.6378	17.3541	1.3753	0.336152	1.07981	0.282207	0.403372	0.106995	4.77464e-11	0.000226531	0.26931	0.287621	0.482175	0.500486
AT3G52950.2	CBS / octicosapeptide/Phox/Bemp1 (PB1) domains-containing protein			cystathionine gamma-synthase	Sulfur metabolism	1.06554e-08	19.5496	0	0	0	0	0	2.00514e-05	7.54687e-06	0	0	0	2.09494e-10	0.405341	0	0	0	0	0	5.04268e-07	2.70994e-07	0	0	0	0.135114	0	2.58421e-07	0	0.234024	0	2.52369e-07	0	NA	NA	NA	NA	-0.182836	0	3.72822e-07	0.182837
AT5G50530.1	CBS / octicosapeptide/Phox/Bemp1 (PB1) domains-containing protein			cystathionine gamma-synthase	Sulfur metabolism	1096.84	814.516	1000.13	432.595	423.256	757.701	489.095	630.979	481.117	449.851	563.803	426.929	21.8659	17.1243	17.1582	12.0851	11.8182	16.0629	15.2808	16.0906	17.5231	10.7255	11.1551	9.92199	18.7161	13.3221	16.2982	10.6009	2.72783	2.37738	1.13547	0.625932	0.306382	0.0165467	1.62747e-06	0.00839294	-0.188757	-0.304008	0.576387	0.461137
AT5G53750.1	CBS domain-containing protein			cystathionine gamma-synthase	Sulfur metabolism	382	181	159	115	68	182	135	127	84	115	189	132	11.8202	5.91144	4.2337	4.98786	2.95117	5.99711	6.55562	5.03576	4.81415	4.26178	5.81461	4.77757	7.32178	4.64538	5.46851	4.95132	3.98504	1.55158	0.947963	0.790862	0.628088	0.979263	0.332764	0.572616	-0.363459	0.076139	0.120224	0.559821
AT4G23100.1	glutamate-cysteine ligase	Encodes the enzyme glutamate-cysteine ligase catalyzing the first, and rate-limiting, step of glutathione biosynthesis. Required for cell proliferation at the root tip. Involved in susceptibility to the bacterial pathogen Pseudomonas syringae. Mutants are phytoalexin defective.	ECS1	gamma-glutamylcysteine synthetase	Sulfur metabolism	7442.59	9390.66	8907.94	7677.73	6605.24	9948.14	7516.43	8585.6	6354.25	10117.9	13041.8	10487.1	150.708	200.543	155.232	217.869	187.346	214.227	238.546	222.402	235.17	245.043	262.117	247.587	168.828	206.481	232.039	251.582	27.5593	16.6709	8.51516	9.21154	0.0779884	0.0908246	0.83766	0.73353	0.456502	0.283777	-0.11618	-0.288905
AT4G23100.2	glutamate-cysteine ligase	Encodes the enzyme glutamate-cysteine ligase catalyzing the first, and rate-limiting, step of glutathione biosynthesis. Required for cell proliferation at the root tip. Involved in susceptibility to the bacterial pathogen Pseudomonas syringae. Mutants are phytoalexin defective.	ECS1	gamma-glutamylcysteine synthetase	Sulfur metabolism	42.6332	36.8412	16.1342	25.1308	4.84291	5.307	0	17.8133	4.54943	26.665	15.2639	0	0.821037	0.748199	0.267397	0.678208	0.13062	0.108675	0	0.43878	0.159936	0.614107	0.291713	0	0.612211	0.305834	0.199572	0.30194	0.30083	0.322672	0.222059	0.307181	0.33012	0.780171	0.956222	0.701678	-0.426521	-0.00430892	-0.118143	0.304069
AT4G23100.3	glutamate-cysteine ligase	Encodes the enzyme glutamate-cysteine ligase catalyzing the first, and rate-limiting, step of glutathione biosynthesis. Required for cell proliferation at the root tip. Involved in susceptibility to the bacterial pathogen Pseudomonas syringae. Mutants are phytoalexin defective.	ECS1	gamma-glutamylcysteine synthetase	Sulfur metabolism	173.776	324.499	132.929	103.141	87.9194	161.556	121.566	185.586	120.205	154.479	254.91	147.941	3.28749	6.47358	2.16417	2.73428	2.32933	3.24972	3.60382	4.49037	4.14947	3.49473	4.78533	3.26175	3.97508	2.77111	4.08122	3.84727	2.23547	0.461299	0.447198	0.820693	0.930676	0.526652	0.685176	0.722057	0.0304552	0.362183	0.0680025	0.39973
AT4G39640.1	gamma-glutamyl transpeptidase 1	The gene encodes a gamma-glutamyltransferase (AKA gamma-glutamyl transpeptidase, EC 2.3.2.2) that is located in vascular tissues (predominantly phloem) of leaves and is involved in the degradation of glutathione. The encoded enzyme also mitigates oxidative stress by metabolizing GSSG (oxidized form of GSH - glutathione) in the apoplast.	GGT1	gamma-glutamyltransferase	Sulfur metabolism	814.763	873.106	1011.45	661.703	649.268	907.036	182.288	207.661	143.241	554.821	651.729	477.905	17.2789	19.5292	18.4596	19.6656	19.2888	20.459	6.05956	5.63458	5.55871	14.0745	13.7203	11.8199	18.4226	19.8045	5.75095	13.2049	1.12561	0.597332	0.269943	1.21245	4.42174e-08	2.34317e-05	0.00112245	0.985475	-1.52457	-0.550505	-1.07323	-0.0991594
AT4G39640.2	gamma-glutamyl transpeptidase 1	The gene encodes a gamma-glutamyltransferase (AKA gamma-glutamyl transpeptidase, EC 2.3.2.2) that is located in vascular tissues (predominantly phloem) of leaves and is involved in the degradation of glutathione. The encoded enzyme also mitigates oxidative stress by metabolizing GSSG (oxidized form of GSH - glutathione) in the apoplast.	GGT1	gamma-glutamyltransferase	Sulfur metabolism	621.237	634.894	486.546	399.297	281.732	917.964	261.712	265.339	154.759	1243.18	704.271	769.095	13.9987	15.0906	9.43493	12.6095	8.89474	22.004	9.24535	7.65148	6.39172	33.5144	15.757	20.2196	12.8414	14.5027	7.76285	23.1637	3.00019	6.75659	1.43007	9.23753	0.557983	0.39438	0.18207	0.992226	-0.659519	0.640316	-1.46337	-0.163533
AT4G39650.1	gamma-glutamyl transpeptidase 2	The gene encodes a gamma-glutamyltransferase (AKA gamma-glutamyl transpeptidase, EC 2.3.2.2) that is located in the apoplast of young siliques (within the ovules of the carpel) and is involved in the degradation of glutathione. The encoded enzyme also acts as part of a GSH pumping gamma-glutamyl cycle in this tissue and may also be involved in gamma-glutamyl amino acid formation.	GGT2	gamma-glutamyltransferase	Sulfur metabolism	0	1	0	1	0	0	0	0	0	0	0	0	0	0.0233853	0	0.0310705	0	0	0	0	0	0	0	0	0.0077951	0.0103568	0	0	0.0135015	0.0179386	0	0	NA	NA	NA	NA	-0.0112023	-0.0148649	0	-0.00366256
AT4G29210.1	gamma-glutamyl transpeptidase 4	The gene encodes a gamma-glutamyltransferase (AKA gamma-glutamyl transpeptidase, EC 2.3.2.2) that is located in the vacuole and is most active in roots. The encoded enzyme is involved in the initial degradation of glutathione conjugates in this cell compartment. It is also induced by xenobiotics and contributes to xenobiotics metabolism. Note that conflicting nomenclature exists in the literature…	GGT4	gamma-glutamyltransferase	Sulfur metabolism	363.282	628.749	448.113	495.101	382.782	931.101	434.487	567.921	434.149	818.848	978.835	800.933	6.93037	12.6489	7.35692	13.2356	10.2269	18.8871	12.989	13.8572	15.1158	18.6807	18.5304	17.8081	8.97873	14.1165	13.9873	18.3397	3.18561	4.39679	1.06936	0.466501	0.152047	0.365458	0.097779	0.561708	0.586816	0.355441	-0.367824	-0.599199
AT4G29210.2	gamma-glutamyl transpeptidase 4	The gene encodes a gamma-glutamyltransferase (AKA gamma-glutamyl transpeptidase, EC 2.3.2.2) that is located in the vacuole and is most active in roots. The encoded enzyme is involved in the initial degradation of glutathione conjugates in this cell compartment. It is also induced by xenobiotics and contributes to xenobiotics metabolism. Note that conflicting nomenclature exists in the literature…	GGT4	gamma-glutamyltransferase	Sulfur metabolism	65.4458	30.5095	15.2686	63.1721	44.1779	76.698	59.6923	29.8793	22.2143	61.1085	107.621	75.9958	1.17689	0.578515	0.236294	1.59187	1.11245	1.46634	1.6819	0.687105	0.728082	1.31393	1.92015	1.59224	0.6639	1.39022	1.03236	1.60877	0.476076	0.248609	0.562889	0.303448	0.699316	0.906594	0.482905	0.60518	0.288589	0.126228	-0.360214	-0.522575
AT5G27380.1	glutathione synthetase 2	Encodes a protein with similarity to glutathione synthetases, which catalyzes one of the early steps in glutathione biosynthesis. Two transcripts have been detected; the longer transcript is less abundant and the protein is localized to the chloroplast. The smaller transcript, in which the transit peptide is truncated, is localized to the cytosol.	GSH2	glutathione synthetase	Sulfur metabolism	2781	3685	2439	2429	2107	3292	2792	2845	2251	3792	5176	4242	60.9557	85.1935	46.0058	74.6118	64.7012	76.7514	95.9325	79.7935	90.3632	99.4296	112.634	108.459	64.0517	72.0215	88.6964	106.841	19.7764	6.42917	8.19759	6.74928	0.247109	5.99505e-07	0.350238	0.951599	0.463464	0.562511	-0.265782	-0.166735
AT1G02940.1	glutathione S-transferase (class phi) 5	Encodes glutathione transferase belonging to the phi class of GSTs. Naming convention according to Wagner et al. (2002).	ATGSTF5	glutathione-S-transferase	Sulfur metabolism	20	27	20	30	14	50	10	15	9	34	35	23	1.24371	1.7764	1.07002	2.6168	1.22586	3.32422	0.979668	1.20133	1.07877	2.5423	2.17501	1.68902	1.36338	2.38896	1.08659	2.13544	0.368081	1.06757	0.111038	0.428014	0.778037	0.797493	0.341512	0.729955	-0.179703	-0.112173	-0.587523	-0.519993
AT1G74590.1	glutathione S-transferase TAU 10	Encodes glutathione transferase belonging to the tau class of GSTs. Naming convention according to Wagner et al. (2002).	ATGSTU10	glutathione-S-transferase	Sulfur metabolism	177	403	132	112	96	153	97	117	107	301	280	313	7.86202	18.9132	5.04496	6.97533	5.99083	7.24941	6.77284	6.674	8.95382	16.0399	12.3927	16.329	10.6067	6.73852	7.46689	14.9205	7.33022	0.661864	1.28867	2.19393	0.728427	1.2156e-09	3.70686e-06	0.756471	-0.455058	1.04076	-0.910985	0.584831
AT1G69930.1	glutathione S-transferase TAU 11	Encodes glutathione transferase belonging to the tau class of GSTs. Naming convention according to Wagner et al. (2002).	ATGSTU11	glutathione-S-transferase	Sulfur metabolism	10	35	5	7	9	7	12	17	10	35	12	21	0.429821	1.58931	0.18492	0.42185	0.543385	0.320891	0.810645	0.938159	0.808274	1.80448	0.513825	1.05967	0.734684	0.428709	0.852359	1.12599	0.750189	0.111405	0.0743141	0.647878	0.721452	0.213792	0.949823	0.924523	0.0946914	0.573424	-0.198772	0.279961
AT1G19550.1	Glutathione S-transferase family protein		DHAR	glutathione-S-transferase	Sulfur metabolism	7.65856	5.50477	1.10622	2.18025	1.08294	1.07521	3.22801	2.20429	0	7.56373	5.35939	1.0682	0.94884	0.72536	0.117902	0.379578	0.190409	0.143572	0.635227	0.355401	0	1.1361	0.670566	0.159298	0.597367	0.237853	0.330209	0.655321	0.430001	0.124952	0.318362	0.488579	NA	NA	NA	NA	-0.264043	0.419271	-0.315458	0.367856
AT1G75270.1	dehydroascorbate reductase 2		DHAR2	glutathione-S-transferase	Sulfur metabolism	299	610	613	325	327	491	1031	1324	1001	886	1067	938	14.704	31.7067	25.9379	22.412	22.6061	25.7726	79.7473	83.6806	93.3041	52.3043	52.3254	54.2567	24.1162	23.5969	85.5773	52.9621	8.6465	1.88671	6.97459	1.12118	3.92771e-05	5.30261e-24	2.08361e-18	0.967394	1.78537	1.13347	0.682042	0.0301417
AT1G02930.1	glutathione S-transferase 6	Encodes glutathione transferase belonging to the phi class of GSTs. Naming convention according to Wagner et al. (2002).	GST1	glutathione-S-transferase	Sulfur metabolism	3563.25	6040.38	2248.08	3524.79	3353.15	6325.14	3631.67	4985.54	3866.89	11161.5	15545.1	20100.8	152.986	273.979	83.0506	212.182	202.224	289.629	245.058	274.822	312.183	574.806	664.876	1013.15	170.005	234.678	277.354	750.944	96.5953	47.8484	33.6341	231.5	0.319928	4.96333e-07	2.58524e-05	0.781398	0.702882	1.67381	-1.4337	-0.462779
AT1G02930.2	glutathione S-transferase 6	Encodes glutathione transferase belonging to the phi class of GSTs. Naming convention according to Wagner et al. (2002).	GST1	glutathione-S-transferase	Sulfur metabolism	3321.64	4691.44	1937.68	2875.6	2922.24	4929.46	3302.81	3348.75	2993.33	8477.64	12697.3	15203.3	179.113	267.482	89.8985	217.461	221.647	283.889	280.288	232.253	307.807	549.1	683.291	965.672	178.831	240.999	273.449	732.688	88.7921	37.2028	38.2384	212.634	0.370959	1.70011e-07	2.98411e-06	0.78728	0.609897	1.60016	-1.41863	-0.428358
AT5G41210.1	glutathione S-transferase THETA 1	Encodes glutathione transferase belonging to the theta class of GSTs. Naming convention according to Wagner et al. (2002).	GST10	glutathione-S-transferase	Sulfur metabolism	2739	1962.84	2190	1654	1508	2403	1505	2087	1559	2017	2642	2298	113.918	86.2365	78.3747	96.4482	88.0853	106.573	98.3613	111.421	121.717	100.606	109.441	112.158	92.8431	97.0355	110.5	107.402	18.6699	9.25783	11.7051	6.03998	0.542002	0.861349	0.283257	0.946305	0.248719	0.145011	0.0406538	-0.0630541
AT5G41240.1	glutathione S-transferase THETA 2	Encodes glutathione transferase belonging to the theta class of GSTs. Naming convention according to Wagner et al. (2002).	GST10B	glutathione-S-transferase	Sulfur metabolism	478.259	304.935	351.461	256.991	243.48	382.951	222.997	272.488	253	363.056	380.412	311.851	10.1874	6.85081	6.44269	7.67149	7.26548	8.67607	7.44566	7.42639	9.86261	9.25068	8.04402	7.74726	7.82697	7.87101	8.24489	8.34732	2.05436	0.726153	1.40102	0.79628	0.98084	0.857059	0.60366	0.911908	0.0667379	0.0754539	-0.0158972	-0.00718116
AT5G41220.1	glutathione S-transferase THETA 3	Encodes glutathione transferase belonging to the theta class of GSTs. Naming convention according to Wagner et al. (2002).	GST10C	glutathione-S-transferase	Sulfur metabolism	545.741	359.223	371.539	268.009	270.52	412.049	230.003	292.512	242	351.944	402.588	371.149	11.3428	7.87439	6.64554	7.8062	7.87603	9.10824	7.49282	7.77806	9.19907	8.74945	8.30574	8.9953	8.62091	8.26349	8.15665	8.6835	2.43599	0.732408	0.913958	0.349479	0.759001	0.807314	0.830497	0.847035	-0.0713535	0.0639723	-0.0807082	0.0546175
AT1G02920.1	glutathione S-transferase 7	Encodes glutathione transferase belonging to the phi class of GSTs. Naming convention according to Wagner et al. (2002).	GST11	glutathione-S-transferase	Sulfur metabolism	1904.11	5383.18	1342.24	1966.6	2645.6	3666.4	4426.52	5076.72	5261.79	11685.8	17225.6	23404.9	94.8487	283.437	57.5278	137.371	185.273	194.952	346.84	325.042	497.197	698.833	855.739	1371.57	145.271	172.532	389.693	975.381	121.101	30.8325	93.737	351.965	0.0854765	1.03542e-11	0.00244469	0.882843	1.41739	2.49224	-1.32141	-0.246556
AT1G27130.1	glutathione S-transferase tau 13	Encodes glutathione transferase belonging to the tau class of GSTs. Naming convention according to Wagner et al. (2002).	GST12	glutathione-S-transferase	Sulfur metabolism	1438	3658	1923	1956	1464	3109	706	770	449	1042	1491	1123	58.731	157.809	67.5804	112.003	83.9673	135.389	45.3065	40.3635	34.3911	51.0333	60.643	53.8107	94.7068	110.453	40.0204	55.1623	54.8269	25.7459	5.46578	4.94538	0.0691664	1.87998e-07	0.170802	0.92575	-1.22228	-0.988762	-0.453262	-0.219743
AT1G27140.1	glutathione S-transferase tau 14	Encodes glutathione transferase belonging to the tau class of GSTs. Naming convention according to Wagner et al. (2002).	GST13	glutathione-S-transferase	Sulfur metabolism	0	0	2	0	0	0	0	1	1	0	0	0	0	0	0.114181	0	0	0	0	0.0855224	0.128608	0	0	0	0.0380603	0	0.0713768	0	0.0659224	0	0.0654605	0	NA	NA	NA	NA	0.0455757	0	0.099466	0.0538903
AT5G62480.1	glutathione S-transferase tau 9	Encodes glutathione transferase belonging to the tau class of GSTs. Naming convention according to Wagner et al. (2002).	GST14	glutathione-S-transferase	Sulfur metabolism	132.184	119.815	20.733	50.5054	63.3999	188.672	305.337	90.3854	219.329	327.285	258.783	188.067	7.20842	6.90888	0.972785	3.86263	4.86357	10.9895	26.2072	6.34026	22.827	21.4399	14.0851	12.0829	5.03003	6.5719	18.4582	15.8693	3.51687	3.85835	10.6296	4.92706	0.222768	0.0395225	0.917023	0.902188	1.69014	1.15567	0.205975	-0.328491
AT5G62480.2	glutathione S-transferase tau 9	Encodes glutathione transferase belonging to the tau class of GSTs. Naming convention according to Wagner et al. (2002).	GST14	glutathione-S-transferase	Sulfur metabolism	14.8161	40.1845	5.26704	11.4946	16.6001	6.32836	138.663	61.6146	102.671	85.7153	82.2174	94.9327	0.988295	2.83693	0.302259	1.0756	1.56002	0.45157	14.5797	5.29707	13.2788	6.87893	5.48455	7.48841	1.37583	1.02906	11.0519	6.6173	1.31102	0.555688	5.02606	1.02723	0.00736378	0.00611123	0.217561	0.982668	2.34275	1.90847	0.661904	0.227616
AT2G02390.1	glutathione S-transferase zeta 1	Encodes glutathione transferase belonging to the zeta class of GSTs. Naming convention according to Wagner et al. (2002). The protein undergoes spontaneous thiolation following treatment with the oxidant tert-butylhydroperoxide. It functions in vitro as a maleylacetoacetate isomerase and is likely to be involved in tyrosine catabolism.	GST18	glutathione-S-transferase	Sulfur metabolism	695.35	925.782	644.474	546.726	529.885	850.984	2009.98	2436.95	2336.05	2502.35	3396.53	2903.43	33.9357	47.7536	27.0626	37.4156	36.352	44.3269	154.283	152.843	215.988	146.595	165.29	166.649	36.2506	39.3648	174.371	159.511	10.538	4.33006	36.0483	11.2065	1.46041e-15	1.22285e-94	0.198055	0.989613	2.23508	1.9915	0.127738	-0.115834
AT2G02390.2	glutathione S-transferase zeta 1	Encodes glutathione transferase belonging to the zeta class of GSTs. Naming convention according to Wagner et al. (2002). The protein undergoes spontaneous thiolation following treatment with the oxidant tert-butylhydroperoxide. It functions in vitro as a maleylacetoacetate isomerase and is likely to be involved in tyrosine catabolism.	GST18	glutathione-S-transferase	Sulfur metabolism	13.3825	26.2045	27.3621	16.8576	16.1451	25.0739	9.43006	40.6193	16.5225	36.9756	31.4868	36.3201	0.705829	1.46121	1.24169	1.24688	1.1976	1.41219	0.782639	2.75497	1.65931	2.34215	1.65702	2.25564	1.13624	1.28556	1.73231	2.08494	0.388574	0.112402	0.98819	0.373103	0.796857	0.498054	0.815001	0.982668	0.355043	0.432695	-0.175122	-0.0974698
AT2G02390.3	glutathione S-transferase zeta 1	Encodes glutathione transferase belonging to the zeta class of GSTs. Naming convention according to Wagner et al. (2002). The protein undergoes spontaneous thiolation following treatment with the oxidant tert-butylhydroperoxide. It functions in vitro as a maleylacetoacetate isomerase and is likely to be involved in tyrosine catabolism.	GST18	glutathione-S-transferase	Sulfur metabolism	37.2676	78.014	46.1642	41.416	57.9695	74.9419	90.5921	114.43	113.431	115.679	167.985	165.246	1.77171	3.91953	1.88834	2.76086	3.87333	3.80196	6.7726	6.98969	10.1997	6.60028	7.96157	9.23547	2.52653	3.47872	7.98733	7.93244	1.20778	0.622705	1.91904	1.31784	0.002049	0.00702932	0.820297	0.826182	1.34964	0.995969	0.00883826	-0.344837
AT4G02520.1	glutathione S-transferase PHI 2	Encodes glutathione transferase belonging to the phi class of GSTs. Naming convention according to Wagner et al. (2002). The expression of this gene is upregulated by herbicide safeners such as benoxacor and fenclorim.	GST2	glutathione-S-transferase	Sulfur metabolism	8009	40410	6556.99	10780	12499	15643	18015	23792	21657	34789	54116	68532	368.481	1964.61	259.573	695.434	808.077	767.881	1303.15	1406.11	1880.95	1920.62	2481.54	3705.06	864.221	757.131	1530.07	2702.41	954.519	57.0858	308.201	912.493	0.38297	5.62183e-08	0.123349	0.959374	0.823399	1.83426	-0.820238	0.190623
AT5G17220.1	glutathione S-transferase phi 12	Encodes glutathione transferase belonging to the phi class of GSTs. Naming convention according to Wagner et al. (2002). Mutants display no pigments on leaves and stems. Likely to function as a carrier to transport anthocyanin from the cytosol to tonoplasts.	GST26	glutathione-S-transferase	Sulfur metabolism	3097	1049	1493	1718	954	2864	515	540	339	506	830	725	190.743	68.3517	79.1117	148.417	82.7264	188.572	49.9657	42.8293	40.213	37.47	51.0795	52.7209	112.735	139.905	44.336	47.0901	67.7704	53.4337	5.04791	8.37161	0.0262746	6.44673e-05	0.900456	0.92066	-1.32695	-1.55091	-0.0850838	-0.309042
AT1G10360.1	glutathione S-transferase TAU 18	Encodes glutathione transferase belonging to the tau class of GSTs. Naming convention according to Wagner et al. (2002).	GST29	glutathione-S-transferase	Sulfur metabolism	1538	1510	2060	1234	1188	1756	814	1033	684	1159	1411	1138	78.436	81.4052	90.3921	88.2519	85.1899	95.6085	65.3091	67.7265	66.2722	70.9712	71.7791	68.3014	83.4111	89.6834	66.4359	70.3506	6.22534	5.35479	1.21699	1.82002	0.0279673	1.31953e-08	0.749907	0.97742	-0.323915	-0.345914	-0.0814073	-0.103406
AT1G10370.1	Glutathione S-transferase family protein	Encodes GSTU17 (Glutathione S-Transferase U17). Functions as a negative component of stress-mediated signal transduction pathways in drought and salt stress responses.	GST30	glutathione-S-transferase	Sulfur metabolism	6731	4768	6910	1038	1196	1447	3289	4344	2864	1176	1484	1013	319.992	239.551	282.652	69.1948	79.9126	73.4092	245.883	265.343	257.529	67.0989	70.3334	56.6158	280.732	74.1722	256.252	64.6827	40.2549	5.39948	9.79268	7.17089	0.391104	0.0273117	3.00292e-55	3.23986e-42	-0.131141	-0.194686	1.9696	1.90605
AT1G02950.1	glutathione S-transferase F4	Encodes glutathione transferase belonging to the phi class of GSTs. Naming convention according to Wagner et al. (2002).	GST31	glutathione-S-transferase	Sulfur metabolism	133.021	52.5619	197.12	90.8614	78.8883	123.801	97.8548	103	62	105.386	191.45	93	6.81999	2.84878	8.69554	6.53273	5.68726	6.77666	7.89314	6.7892	6.04118	6.48785	9.79152	5.6119	6.12144	6.33222	6.90784	7.29709	2.98532	0.57171	0.931663	2.20419	0.859383	0.934134	0.883735	0.986513	0.151115	0.178356	-0.0693218	-0.0420811
AT1G02950.2	glutathione S-transferase F4	Encodes glutathione transferase belonging to the phi class of GSTs. Naming convention according to Wagner et al. (2002).	GST31	glutathione-S-transferase	Sulfur metabolism	6.97878	35.4381	5.88025	7.13862	9.11167	43.1646	18.0956	0	0	33.6139	12.5497	0	0.354502	1.90292	0.257004	0.508512	0.650787	2.34082	1.44608	0	0	2.05015	0.635875	0	0.838142	1.16671	0.482027	0.895342	0.923412	1.0193	0.834895	1.04941	0.481293	0.601947	0.75979	0.955805	-0.310677	-0.193046	-0.354887	-0.237255
AT1G02950.3	glutathione S-transferase F4	Encodes glutathione transferase belonging to the phi class of GSTs. Naming convention according to Wagner et al. (2002).	GST31	glutathione-S-transferase	Sulfur metabolism	0	0	0	0	0	0	0	0	0	0	0	0	0	0	0	0	0	0	0	0	0	0	0	0	0	0	0	0	0	0	0	0	NA	NA	NA	NA	0	0	0	0
AT1G02950.4	glutathione S-transferase F4	Encodes glutathione transferase belonging to the phi class of GSTs. Naming convention according to Wagner et al. (2002).	GST31	glutathione-S-transferase	Sulfur metabolism	0	0	0	0	0	0	0	0	0	0	0	0	0	0	0	0	0	0	0	0	0	0	0	0	0	0	0	0	0	0	0	0	NA	NA	NA	NA	0	0	0	0
AT2G47730.1	glutathione S-transferase phi 8	Encodes glutathione transferase belonging to the phi class of GSTs. Naming convention according to Wagner et al. (2002).	GST6	glutathione-S-transferase	Sulfur metabolism	5748	6609	7652	4808	5229	7095	4858	5028	3933	10460	12442	9990	139.996	169.813	160.381	164.117	178.477	183.864	185.534	156.76	175.969	304.859	300.969	284.032	156.73	175.486	172.754	296.62	15.2401	10.2076	14.6539	11.0737	0.865439	2.10232e-15	7.0638e-13	0.967813	0.139592	0.753918	-0.776423	-0.162097
AT1G78380.1	glutathione S-transferase TAU 19	Encodes a glutathione transferase that is a member of Tau GST gene family. Expression is induced by drought stress, oxidative stress, and high doses of auxin and cytokinin. naming convention according to Wagner et al. (2002) The expression of this gene is upregulated by herbicide safeners such as benoxacor and fenclorim.	GST8	glutathione-S-transferase	Sulfur metabolism	7525	8269	10164	7046	6715	9208	18018	21818	16340	31257	39952	33128	344.568	400.097	400.454	452.387	432.06	449.842	1297.14	1283.27	1412.03	1717.38	1823.27	1782.38	381.706	444.763	1330.81	1774.34	32.1632	11.0745	70.6768	53.4005	3.83164e-21	8.57504e-110	0.0205883	0.892863	1.79908	1.99375	-0.414706	-0.220039
AT2G30870.1	glutathione S-transferase PHI 10	early dehydration-induced gene ERD13 homologous to tobacco and maize glutathione S-transferases. Encodes glutathione transferase belonging to the phi class of GSTs. Naming convention according to Wagner et al. (2002)	GSTF10	glutathione-S-transferase	Sulfur metabolism	3316	12042	5247	7786	6294	12097	5444	6247	3638	8326	10501	9454	150.233	576.471	204.542	494.606	400.664	584.693	387.753	363.517	310.862	452.597	474.124	503.198	310.415	493.321	354.044	476.64	232.006	92.0212	39.3111	25.3941	0.796857	0.43728	0.148455	0.652153	0.189158	-0.0495255	-0.427925	-0.666608
AT3G03190.1	glutathione S-transferase F11	Encodes glutathione transferase belonging to the phi class of GSTs. Naming convention according to Wagner et al. (2002).	GSTF11	glutathione-S-transferase	Sulfur metabolism	373	306	418	391	159	449	191	170	93	120	138	35	22.2273	19.2885	21.4305	32.6804	13.3369	28.5963	17.9251	13.0415	10.6461	8.59554	8.2144	2.46103	20.9821	24.8712	13.8709	6.42366	1.51985	10.1956	3.7097	3.43702	0.0314094	0.00866831	0.101805	0.995324	-0.563837	-1.80115	1.00229	-0.235018
AT1G49860.1	glutathione S-transferase (class phi) 14	Encodes glutathione transferase belonging to the phi class of GSTs. Naming convention according to Wagner et al. (2002).	GSTF14	glutathione-S-transferase	Sulfur metabolism	13	6	6	4	4	5	6	1	0	8	2	5	0.600977	0.293106	0.238662	0.259285	0.259853	0.246624	0.436115	0.0593856	0	0.443793	0.0921552	0.271631	0.377582	0.255254	0.165167	0.269193	0.195372	0.00747919	0.236519	0.175832	0.376825	0.905047	0.703084	0.915788	-0.241601	0.0159322	-0.123375	0.134159
AT2G02930.1	glutathione S-transferase F3	Encodes glutathione transferase belonging to the phi class of GSTs. Naming convention according to Wagner et al. (2002).	GSTF3	glutathione-S-transferase	Sulfur metabolism	11.0044	81.017	19.0092	36.0142	28.0071	36.0171	35.0083	44.0098	23.0011	106.023	155.012	146.016	0.538418	4.18966	0.800256	2.47091	1.9263	1.88088	2.69404	2.76732	2.13239	6.22699	7.56286	8.40248	1.84278	2.0927	2.53125	7.39744	2.03667	0.328329	0.347361	1.09714	0.586885	5.87622e-10	2.52208e-06	0.868	0.312878	1.44108	-1.24977	-0.121564
AT2G30860.1	glutathione S-transferase PHI 9	Encodes glutathione transferase belonging to the phi class of GSTs. Naming convention according to Wagner et al. (2002).	GSTF9	glutathione-S-transferase	Sulfur metabolism	15241	19962.1	15995	24287	16708	31259.4	13964	13843	7765.22	17351	23760.4	19271	716.606	991.875	647.093	1601.22	1104.05	1568.34	1032.41	836.216	690.119	979.063	1113.66	1065.05	785.191	1424.54	852.915	1052.59	182.337	278.036	171.755	68.158	0.970425	0.00573102	0.631311	0.031522	0.119212	-0.43619	-0.303151	-0.858553
AT2G30860.2	glutathione S-transferase PHI 9	Encodes glutathione transferase belonging to the phi class of GSTs. Naming convention according to Wagner et al. (2002).	GSTF9	glutathione-S-transferase	Sulfur metabolism	0	2.93147	0	0	0	3.55857	0	0	4.77757	0	3.59441	0	0	0.183643	0	0	0	0.225239	0	0	0.543291	0	0.212629	0	0.0612143	0.0750797	0.181097	0.0708763	0.106026	0.130042	0.313669	0.122761	NA	NA	NA	NA	0.154411	-0.00565169	0.141336	-0.0187275
AT2G29490.1	glutathione S-transferase TAU 1	Encodes glutathione transferase belonging to the tau class of GSTs. Naming convention according to Wagner et al. (2002).	GSTU1	glutathione-S-transferase	Sulfur metabolism	14	47	35	15	14	22	779	841	815	252	411	250	0.633532	2.24732	1.36279	0.951757	0.890162	1.06209	55.4193	48.8804	69.5542	13.6824	18.5348	13.2906	1.41455	0.968003	57.9513	15.1693	0.808138	0.0871077	10.5669	2.92121	1.09141e-19	2.31674e-36	9.72791e-28	0.81591	4.6097	3.03845	1.86627	0.29502
AT1G69920.1	glutathione S-transferase TAU 12	Encodes glutathione transferase belonging to the tau class of GSTs. Naming convention according to Wagner et al. (2002).	GSTU12	glutathione-S-transferase	Sulfur metabolism	4	37	20	12	8	12	5	1	1	12	22	28	0.197718	1.93309	0.850599	0.831768	0.555909	0.633131	0.388743	0.0635296	0.0937192	0.712066	1.08445	1.62804	0.993802	0.673603	0.181997	1.14152	0.876504	0.142313	0.179682	0.460646	0.191057	0.52626	0.0447446	0.973456	-0.754296	0.355677	-0.857408	0.252565
AT1G59670.1	glutathione S-transferase TAU 15	Encodes glutathione transferase belonging to the tau class of GSTs. Naming convention according to Wagner et al. (2002).	GSTU15	glutathione-S-transferase	Sulfur metabolism	5	2	3	2	2	1	3	1	2	1	5	5	0.269993	0.11419	0.13938	0.151458	0.151911	0.0576715	0.25495	0.0694532	0.20597	0.0648617	0.269449	0.318038	0.174521	0.120347	0.176791	0.21745	0.083635	0.0542789	0.0961292	0.13436	NA	NA	NA	NA	0.00278569	0.119917	-0.0490038	0.0681271
AT1G59700.1	glutathione S-transferase TAU 16	Encodes glutathione transferase belonging to the tau class of GSTs. Naming convention according to Wagner et al. (2002).	GSTU16	glutathione-S-transferase	Sulfur metabolism	1128	1334	1122	666	493	901	1054	1454	1168	1094	1485	1344	47.6342	59.5102	40.7692	39.432	29.241	40.5755	69.9474	78.8245	92.6633	55.4092	62.4639	66.6152	49.3045	36.4162	80.4784	61.4961	9.4815	6.24013	11.4479	5.66534	0.00775749	0.000234225	0.001182	0.0522564	0.695729	0.740104	0.382651	0.427027
AT2G29480.1	glutathione S-transferase tau 2	Encodes glutathione transferase belonging to the tau class of GSTs. Naming convention according to Wagner et al. (2002).	GSTU2	glutathione-S-transferase	Sulfur metabolism	1	5	3	1	0	2	25	46	40	15	20	16	0.0481937	0.254674	0.124401	0.0675792	0	0.102868	1.89483	2.84874	3.64927	0.867693	0.961025	0.906705	0.142423	0.0568157	2.79761	0.911808	0.104413	0.0522718	0.878337	0.0468748	1.95757e-05	0.00557561	0.00106316	NA	1.733	0.855214	0.990156	0.112373
AT1G78370.1	glutathione S-transferase TAU 20	Encodes glutathione transferase belonging to the tau class of GSTs. Naming convention according to Wagner et al. (2002).	GSTU20	glutathione-S-transferase	Sulfur metabolism	11586	6327	13265	10421	6983	12388	4113	2877	1334	2323	3638	1470	597.19	344.756	588.287	753.258	506.132	681.747	333.547	190.659	130.724	143.78	187.065	89.1861	510.078	647.046	218.31	140.01	143.242	127.165	104.2	49.0482	0.03323	4.96684e-10	0.36848	0.856875	-1.22057	-2.20029	0.63717	-0.342553
AT1G78360.1	glutathione S-transferase TAU 21	Encodes glutathione transferase belonging to the tau class of GSTs. Naming convention according to Wagner et al. (2002).	GSTU21	glutathione-S-transferase	Sulfur metabolism	0	0	0	0	1	0	0	1	0	0	1	0	0	0	0	0	0.104964	0	0	0.096049	0	0	0.0745287	0	0	0.034988	0.0320163	0.0248429	0	0.060601	0.0554539	0.0430292	NA	NA	NA	NA	0.0454658	-0.0142113	0.010063	-0.049614
AT1G78340.1	glutathione S-transferase TAU 22	Encodes glutathione transferase belonging to the tau class of GSTs. Naming convention according to Wagner et al. (2002).	GSTU22	glutathione-S-transferase	Sulfur metabolism	3	6	4	1	2	5	6	3	8	7	6	4	0.159318	0.336885	0.182769	0.0744757	0.149383	0.283559	0.501417	0.204886	0.809332	0.446476	0.317948	0.250157	0.226324	0.169139	0.505212	0.338194	0.0964639	0.105932	0.302241	0.0997131	0.72154	0.652417	0.81584	NA	0.295626	0.19484	0.169679	0.0688934
AT1G78320.1	glutathione S-transferase TAU 23	Encodes glutathione transferase belonging to the tau class of GSTs. Naming convention according to Wagner et al. (2002).	GSTU23	glutathione-S-transferase	Sulfur metabolism	40	48	79	34	30	47	26	15	8	23	17	23	2.29494	2.9126	3.89964	2.73592	2.4221	2.88121	2.34864	1.10751	0.879196	1.58574	0.973921	1.55602	3.03573	2.67974	1.44512	1.37189	0.809405	0.234654	0.790759	0.344975	0.0765133	0.0211342	0.932112	0.856691	-0.722926	-0.633566	0.0438632	0.133223
AT1G17170.1	glutathione S-transferase TAU 24	Encodes glutathione transferase belonging to the tau class of GSTs. Naming convention according to Wagner et al. (2002).	GSTU24	glutathione-S-transferase	Sulfur metabolism	189	251	122	80	61	205	1351	1328	1460	1310	1552	1350	10.3507	14.5353	5.74859	6.14448	4.69954	11.9918	116.454	93.5555	152.645	86.1842	84.8357	87.1106	10.2115	7.61194	120.885	86.0435	4.39501	3.86126	29.7929	1.14396	2.17974e-17	1.00736e-18	0.000176105	0.734924	3.44246	3.33733	0.48571	0.380573
AT1G17180.1	glutathione S-transferase TAU 25	Encodes glutathione transferase belonging to the tau class of GSTs. Naming convention according to Wagner et al. (2002).	GSTU25	glutathione-S-transferase	Sulfur metabolism	5	10	8	1	6	18	120	45	60	124	103	159	0.273053	0.577447	0.375889	0.0765881	0.460932	1.04993	10.3143	3.16112	6.25405	8.13462	5.61411	10.2301	0.408796	0.52915	6.57649	7.99294	0.154842	0.490244	3.58747	2.31125	1.25595e-09	0.000150903	0.805564	0.970176	2.42707	2.55606	-0.247264	-0.118267
AT1G17190.1	glutathione S-transferase tau 26	Encodes glutathione transferase belonging to the tau class of GSTs. Naming convention according to Wagner et al. (2002).	GSTU26	glutathione-S-transferase	Sulfur metabolism	135	71	152	143	146	231	53	60	31	91	94	93	6.63893	3.69045	6.43158	9.86127	10.0933	12.1252	4.09952	3.79217	2.88954	5.37211	4.60973	5.3794	5.58699	10.6933	3.59374	5.12041	1.64572	1.24551	0.628922	0.44228	0.163205	1.15721e-09	0.323545	0.0549984	-0.519948	-0.933976	-0.413959	-0.827986
AT3G43800.1	glutathione S-transferase tau 27	Encodes glutathione transferase belonging to the tau class of GSTs. Naming convention according to Wagner et al. (2002).	GSTU27	glutathione-S-transferase	Sulfur metabolism	1056	801	1300	971	977	1241	681	895	755	875	1118	928	54.7232	43.8818	57.9633	70.5643	71.1967	68.6654	55.5251	59.6332	74.4097	54.4504	57.7989	56.61	52.1894	70.1421	63.1893	56.2864	7.37476	1.3174	9.93185	1.69754	0.586171	3.92924e-07	0.033133	0.269821	0.271194	-0.312511	0.16414	-0.419565
AT1G53680.1	glutathione S-transferase TAU 28	Encodes glutathione transferase belonging to the tau class of GSTs. Naming convention according to Wagner et al. (2002).	GSTU28	glutathione-S-transferase	Sulfur metabolism	131	103	150	11	22	21	60	80	64	21	17	20	9.63878	8.02513	9.4947	1.13557	2.28253	1.65436	6.9647	7.59489	9.21235	1.86063	1.25231	1.74389	9.05287	1.69082	7.92398	1.61894	0.89296	0.574349	1.1594	0.322834	0.511626	0.873003	4.01196e-09	2.31917e-08	-0.171848	-0.039061	1.7687	1.90149
AT2G29470.1	glutathione S-transferase tau 3	Encodes glutathione transferase belonging to the tau class of GSTs. Naming convention according to Wagner et al. (2002).	GSTU3	glutathione-S-transferase	Sulfur metabolism	33	331	94	64	21	16	31	45	64	102	180	246	1.8047	19.1407	4.42296	4.9086	1.61557	0.934605	2.66834	3.16564	6.68112	6.70094	9.82511	15.8506	8.45612	2.48626	4.1717	10.7922	9.34527	2.12526	2.1874	4.65086	0.800779	0.0178929	0.0589124	0.645494	-0.87061	1.75808	-1.18912	1.43957
AT2G29460.1	glutathione S-transferase tau 4	Encodes glutathione transferase belonging to the tau class of GSTs. Naming convention according to Wagner et al. (2002).	GSTU4	glutathione-S-transferase	Sulfur metabolism	647	794	312	143	135	408	501	451	433	922	1078	1022	33.0399	42.8621	13.7086	10.2405	9.69357	22.2439	40.25	29.6084	42.0122	56.5338	54.9123	61.4217	29.8702	14.0593	37.2902	57.6226	14.833	7.09332	6.71073	3.38854	0.708035	3.8143e-07	1.62391e-05	0.30608	0.31076	1.9608	-0.614482	1.03556
AT2G29450.1	glutathione S-transferase tau 5	Encodes a member of the TAU glutathione S-transferase gene family. Gene expression is induced by exposure to auxin, pathogen and herbicides. Naming convention according to Wagner et al. (2002)	GSTU5	glutathione-S-transferase	Sulfur metabolism	6797	6619	7259	2457	2276	3511	3345	4914	3063	2622	3271	2771	334.685	344.484	307.542	169.651	157.546	184.53	259.067	310.979	285.893	154.986	160.615	160.491	328.904	170.576	285.313	158.697	19.1375	13.5157	25.9609	3.21471	0.182611	0.00773237	2.64229e-12	5.74484e-11	-0.204452	-0.103505	0.842253	0.9432
AT2G29440.1	glutathione S-transferase tau 6	Encodes glutathione transferase belonging to the tau class of GSTs. Naming convention according to Wagner et al. (2002).	GSTU6	glutathione-S-transferase	Sulfur metabolism	97	232	135	123	62	190	91	56	18	79	121	45	5.59019	14.141	6.69382	9.94202	5.02829	11.7	8.25737	4.15343	1.98772	5.47128	6.9634	3.05828	8.80834	8.8901	4.79951	5.16432	4.65107	3.45801	3.18437	1.97057	0.380907	0.169225	0.945599	0.982528	-0.758078	-0.682044	-0.0880116	-0.0119771
AT2G29420.1	glutathione S-transferase tau 7	Encodes glutathione transferase belonging to the tau class of GSTs. Naming convention according to Wagner et al. (2002). Induced by Salicylic acid. Independent of NPR1 for their induction by salicylic acid.	GSTU7	glutathione-S-transferase	Sulfur metabolism	197	352	285	136	144	218	806	1323	817	235	296	265	10.3198	19.4943	12.8454	9.99092	10.6085	12.1941	66.4359	89.1168	81.4544	14.7838	15.4705	16.3441	14.2198	10.9312	79.0024	15.5328	4.73916	1.13648	11.5376	0.782013	7.70394e-11	0.0341047	1.58016e-43	0.486855	2.39409	0.470595	2.27471	0.351217
AT3G09270.1	glutathione S-transferase TAU 8	Encodes glutathione transferase belonging to the tau class of GSTs. Naming convention according to Wagner et al. (2002).	GSTU8	glutathione-S-transferase	Sulfur metabolism	15	174	21	24	19	36	249	221	316	312	239	246	0.82032	10.0619	0.988109	1.84073	1.4617	2.10286	21.4328	15.5468	32.988	20.497	13.0456	15.8506	3.95678	1.80176	23.3225	16.4644	5.28786	0.322351	8.87283	3.76343	0.0327169	1.45019e-28	0.173156	0.965494	2.29482	2.64001	0.477876	0.823067
AT2G02380.1	glutathione S-transferase (class zeta) 2	Encodes glutathione transferase belonging to the zeta class of GSTs. Naming convention according to Wagner et al. (2002).	GSTZ2	glutathione-S-transferase	Sulfur metabolism	9	10	21	15	12	9	12	2	6	6	11	6	0.522583	0.614134	1.0491	1.22158	0.980599	0.558417	1.09714	0.149464	0.667939	0.418692	0.637848	0.410896	0.728606	0.920199	0.638181	0.489145	0.281306	0.335682	0.474538	0.128839	0.773845	0.381529	0.94945	0.967453	-0.077514	-0.366771	0.13761	-0.151647
AT5G17920.1	Cobalamin-independent synthase family protein	Encodes a cytosolic cobalamin-independent methionine synthase, involved in methionine regeneration via the activated methyl cycle (SAM cycle). The protein undergoes thiolation following treatment with the oxidant tert-butylhydroperoxide.	MS1	methionine synthase	Sulfur metabolism	61444.2	33788.8	54039.6	36315.4	32554.9	46056.6	32050.9	16799.6	14295.8	37789.9	47172.2	28705.3	904.188	524.164	684.381	748.798	670.561	720.256	738.704	315.97	381.886	664.646	688.366	491.67	704.244	713.205	478.853	614.894	190.789	39.5922	227.438	107.372	0.256543	0.0840452	0.683415	0.951751	-0.55553	-0.213656	-0.360089	-0.0182151
AT5G17920.2	Cobalamin-independent synthase family protein	Encodes a cytosolic cobalamin-independent methionine synthase, involved in methionine regeneration via the activated methyl cycle (SAM cycle). The protein undergoes thiolation following treatment with the oxidant tert-butylhydroperoxide.	MS1	methionine synthase	Sulfur metabolism	32947.7	19137.2	26203.4	21550.6	20627.1	19880.2	10893	21360	13656.2	13723.1	22140.8	19419.7	502.092	307.448	343.655	460.172	440.016	321.977	260.007	416.071	378.022	249.963	334.614	344.511	384.398	407.388	351.367	309.696	103.521	74.6518	81.3749	51.9664	0.752645	0.0839132	0.50801	0.988324	-0.129273	-0.394438	0.181574	-0.0835913
AT3G03780.1	methionine synthase 2	Encodes a cytosolic methionine synthase, involved in methionine regeneration via the activated methyl cycle (or SAM cycle)	MS2	methionine synthase	Sulfur metabolism	173.833	148.187	304.044	57.6227	0	157.032	141.738	233.843	70.0188	250.097	55.3485	152.187	2.7178	2.44255	4.09099	1.26236	0	2.6094	3.47115	4.67354	1.98948	4.67393	0.858246	2.77025	3.08378	1.29059	3.37806	2.76748	0.88306	1.30493	1.34445	1.90784	0.998583	0.488511	0.866768	0.628705	0.100385	0.717881	0.216693	0.834188
AT3G03780.2	methionine synthase 2	Encodes a cytosolic methionine synthase, involved in methionine regeneration via the activated methyl cycle (or SAM cycle)	MS2	methionine synthase	Sulfur metabolism	8313.31	5312.81	7944.96	5401.38	3558.89	7797.89	7387.42	5482.33	3005.05	3786.9	6422.73	3199.17	130.186	87.713	107.075	118.523	78.019	129.789	181.212	109.747	85.5253	70.8866	99.7545	58.3293	108.325	108.777	125.495	76.3235	21.2641	27.2263	49.7492	21.241	0.925188	0.105605	0.115601	0.909992	0.210459	-0.505598	0.710099	-0.00595687
AT3G03780.3	methionine synthase 2	Encodes a cytosolic methionine synthase, involved in methionine regeneration via the activated methyl cycle (or SAM cycle)	MS2	methionine synthase	Sulfur metabolism	182.944	7.21463e-05	1.19618e-08	0	164.113	51.3074	2.62679e-06	217.241	603.935	1.87096e-05	83.9199	144.639	2.89667	1.20434e-06	1.62998e-10	0	3.63771	0.863453	6.51505e-08	4.39714	17.3826	3.54114e-07	1.31789	2.66652	0.965557	1.50039	7.25991	1.32814	1.67239	1.90066	9.03799	1.33329	0.645453	0.997313	0.859886	0.892982	2.07119	-0.102976	1.82695	-0.347214
AT5G20980.1	methionine synthase 3	encodes a plastidic methionine synthase, involved in methionine de novo synthesis in the chloroplast	MS3	methionine synthase	Sulfur metabolism	397.349	259.614	309.681	257.296	234.378	281.172	253.248	268.601	240.174	435.183	544.453	454.849	6.04329	4.16258	4.05343	5.48323	4.98986	4.54483	6.0329	5.22172	6.63498	7.9111	8.21205	8.05317	4.7531	5.00597	5.9632	8.05877	1.11867	0.469407	0.709203	0.150553	0.416097	0.000813612	0.155929	0.981488	0.275411	0.592918	-0.379565	-0.0620585
AT5G20980.2	methionine synthase 3	encodes a plastidic methionine synthase, involved in methionine de novo synthesis in the chloroplast	MS3	methionine synthase	Sulfur metabolism	126.031	50.2995	98.1829	64.0623	47.6705	84.5032	126.872	90.862	83.2809	77.4229	80.3815	79.9754	1.74537	0.734281	1.17019	1.24308	0.923966	1.24352	2.75158	1.60806	2.09143	1.28135	1.10372	1.2888	1.21661	1.13686	2.15036	1.22462	0.507141	0.184368	0.574033	0.104772	0.191691	0.99688	0.0826995	0.969948	0.507158	0.0580718	0.501954	0.0528681
AT4G14880.1	O-acetylserine (thiol) lyase (OAS-TL) isoform A1	Encodes a cytosolic isoform of cytosolic O-acetylserine(thiol)lyase, a key enzyme in cysteine biosynthesis and for the fixation of inorganic sulfide. It catalyzes the formation of cysteine from O-acetylserine and inorganic sulfide. Gene expression is predominant in the root cortex and the xylem parenchyma. Gene expression is induced in leave, stems and roots by high salt and heavy metal stresses,…	OASA1	OAS(thiol)lyase	Sulfur metabolism	3828.88	4255.48	5269.11	3907.09	3610.05	5354.6	3659.11	3942.5	2745.16	4412.9	5884.97	4581.45	121.201	142.186	143.526	173.36	160.29	180.512	181.788	159.939	161.089	167.312	185.235	169.668	135.638	171.387	167.605	174.072	12.5205	10.2543	12.296	9.73923	0.396798	0.382083	0.553009	0.602161	0.303295	0.0222918	-0.0542954	-0.335299
AT4G14880.2	O-acetylserine (thiol) lyase (OAS-TL) isoform A1	Encodes a cytosolic isoform of cytosolic O-acetylserine(thiol)lyase, a key enzyme in cysteine biosynthesis and for the fixation of inorganic sulfide. It catalyzes the formation of cysteine from O-acetylserine and inorganic sulfide. Gene expression is predominant in the root cortex and the xylem parenchyma. Gene expression is induced in leave, stems and roots by high salt and heavy metal stresses,…	OASA1	OAS(thiol)lyase	Sulfur metabolism	3034.38	3740.85	4675.33	3749.02	3265.94	4922.84	2956.28	3506.55	2452.26	4102.94	5219.38	4457.56	96.2884	125.301	127.666	166.757	145.371	166.369	147.235	142.606	144.271	155.946	164.693	165.492	116.418	159.499	144.704	162.044	17.4732	12.2367	2.34468	5.29582	0.447023	0.38438	0.948268	0.334995	0.311381	0.0226941	-0.162218	-0.450905
AT4G14880.3	O-acetylserine (thiol) lyase (OAS-TL) isoform A1	Encodes a cytosolic isoform of cytosolic O-acetylserine(thiol)lyase, a key enzyme in cysteine biosynthesis and for the fixation of inorganic sulfide. It catalyzes the formation of cysteine from O-acetylserine and inorganic sulfide. Gene expression is predominant in the root cortex and the xylem parenchyma. Gene expression is induced in leave, stems and roots by high salt and heavy metal stresses,…	OASA1	OAS(thiol)lyase	Sulfur metabolism	0	0	13.2161	21.1994	36.0173	0	17.3727	45.0041	5.86571	13.784	0	0	0	0	0.336257	0.878551	1.49335	0	0.805962	1.70474	0.320667	0.488016	0	0	0.112086	0.790634	0.94379	0.162672	0.194138	0.750547	0.702255	0.281756	0.154326	0.526401	0.0905823	0.77338	0.805604	-0.623026	0.741428	-0.687202
AT4G14880.4	O-acetylserine (thiol) lyase (OAS-TL) isoform A1	Encodes a cytosolic isoform of cytosolic O-acetylserine(thiol)lyase, a key enzyme in cysteine biosynthesis and for the fixation of inorganic sulfide. It catalyzes the formation of cysteine from O-acetylserine and inorganic sulfide. Gene expression is predominant in the root cortex and the xylem parenchyma. Gene expression is induced in leave, stems and roots by high salt and heavy metal stresses,…	OASA1	OAS(thiol)lyase	Sulfur metabolism	63.7317	32.6686	5.34459	43.6857	0	23.5628	51.2299	14.9473	11.7143	73.3789	68.6547	70.9888	1.88001	1.01705	0.13567	1.80628	0	0.740048	2.3712	0.564895	0.638872	2.59195	2.01312	2.44836	1.01091	0.848776	1.19166	2.35114	0.872186	0.908035	1.02218	0.301412	0.895909	0.306245	0.640473	0.896757	0.124173	0.858083	-0.612632	0.121278
AT3G22460.1	O-acetylserine (thiol) lyase (OAS-TL) isoform A2	Encodes a member of a family of genes with O-acetylserine(thiol)lyase activity.	OASA2	OAS(thiol)lyase	Sulfur metabolism	44	125	22	85	84	98	38	71	51	137	184	167	1.6863	5.05929	0.725513	4.56696	4.51945	4.00335	2.28759	3.49104	3.65394	6.29422	7.01968	7.50319	2.49037	4.36325	3.14419	6.93903	2.27603	0.312589	0.746295	0.608507	0.691994	0.0130666	0.000349433	0.587987	0.247711	0.565854	-0.937873	-0.619729
AT2G43750.1	O-acetylserine (thiol) lyase B	Arabidopsis thaliana O-acetylserine (thiol) lyase (OAS-TL) isoform oasB, the key enzyme for fixation of inorganic sulfide. It catalyzes the formation of cysteine from O-acetylserine and inorganic sulfide. Required for pollen tube growth and/or fertilization.	OASB	OAS(thiol)lyase	Sulfur metabolism	720.422	808.731	1515.35	421.167	684.762	768.375	556.774	349.37	203.284	822.925	977.704	798.827	19.4645	23.056	35.2324	15.9487	25.9362	22.0964	23.5963	12.0884	10.123	26.6153	26.2472	25.2152	25.9176	21.3271	15.2692	26.0259	8.26428	5.038	7.2781	0.72581	0.207645	0.554598	0.161722	0.737263	-0.726405	0.275547	-0.732196	0.269756
AT2G43750.2	O-acetylserine (thiol) lyase B	Arabidopsis thaliana O-acetylserine (thiol) lyase (OAS-TL) isoform oasB, the key enzyme for fixation of inorganic sulfide. It catalyzes the formation of cysteine from O-acetylserine and inorganic sulfide. Required for pollen tube growth and/or fertilization.	OASB	OAS(thiol)lyase	Sulfur metabolism	6354.2	5380.66	9943.37	5028.37	4877.77	6143.96	3607.37	3972.88	2624.36	6044.92	7093.6	5296.19	182.01	162.647	245.096	201.88	195.909	187.355	162.114	145.774	138.832	207.315	201.947	177.323	196.584	195.048	148.907	195.528	43.1134	7.30068	11.953	15.9931	0.169597	0.316947	0.110249	0.903467	-0.398404	0.0035304	-0.390673	0.0112616
AT3G59760.1	O-acetylserine (thiol) lyase isoform C	Arabidopsis thaliana O-acetylserine (thiol) lyase (OAS-TL) isoform oasC. Required for pollen tube growth and/or fertilization.	OASC	OAS(thiol)lyase	Sulfur metabolism	99.6977	61.6375	87.6908	37.7359	45.1427	130.617	14.8623	19.9241	20.8189	39.4116	19.1886	40.8088	2.75939	1.80019	2.08859	1.46388	1.75171	3.8482	0.645297	0.706285	1.06291	1.30588	0.527763	1.31985	2.21606	2.3546	0.804831	1.05116	0.49214	1.30148	0.225574	0.453333	0.543181	0.600414	0.974445	0.983443	-0.833429	-0.709696	-0.18458	-0.0608465
AT3G59760.2	O-acetylserine (thiol) lyase isoform C	Arabidopsis thaliana O-acetylserine (thiol) lyase (OAS-TL) isoform oasC. Required for pollen tube growth and/or fertilization.	OASC	OAS(thiol)lyase	Sulfur metabolism	0	0	0	0	0	0	0	0	0	0	0	0	0	0	0	0	0	0	0	0	0	0	0	0	0	0	0	0	0	0	0	0	NA	NA	NA	NA	0	0	0	0
AT3G59760.3	O-acetylserine (thiol) lyase isoform C	Arabidopsis thaliana O-acetylserine (thiol) lyase (OAS-TL) isoform oasC. Required for pollen tube growth and/or fertilization.	OASC	OAS(thiol)lyase	Sulfur metabolism	1140.3	1468.36	1293.31	1169.43	930.857	1532.38	1087.14	1074.08	791.181	1544.59	1938.81	1603.19	29.7659	40.4414	29.0521	42.784	34.0599	42.5705	44.5086	35.9002	38.0217	48.2588	50.2795	48.8784	33.0865	39.8048	39.4768	49.1389	6.37955	4.97637	4.48489	1.03523	0.56997	0.126639	0.167809	0.832104	0.247897	0.297191	-0.308834	-0.25954
AT2G36880.1	methionine adenosyltransferase 3		MAT3	S-adenosylmethionine synthetase	Sulfur metabolism	13930.1	13090.2	15725.4	10494.5	9394.79	13523.7	7920.76	6887.56	4844.96	10183.2	14128.5	9973.02	349.658	346.653	339.68	369.187	330.508	361.219	311.789	221.333	223.611	305.901	352.266	292.291	345.33	353.638	252.244	316.819	5.11881	20.4235	51.5798	31.4429	0.00772702	0.0114321	0.512791	0.89674	-0.451619	-0.15814	-0.327677	-0.0341984
AT2G36880.2	methionine adenosyltransferase 3		MAT3	S-adenosylmethionine synthetase	Sulfur metabolism	238.855	302.787	317.553	98.5334	86.2081	51.3421	107.242	97.4359	114.042	101.817	131.471	79.9802	5.91079	7.90493	6.76249	3.41735	2.98983	1.35193	4.16164	3.08673	5.18684	3.01525	3.23149	2.31073	6.8594	2.58637	4.14507	2.85249	1.0006	1.09022	1.05015	0.481475	0.108206	0.8958	0.256494	0.00763003	-0.611229	0.103267	0.417399	1.1319
AT1G02500.1	S-adenosylmethionine synthetase 1	encodes a S-adenosylmethionine synthetase. SAM1 is regulated by protein S-nitrosylation. The covalent binding of nitric oxide (NO) to the Cys114 residue inhibits the enzyme activity.	SAM1	S-adenosylmethionine synthetase	Sulfur metabolism	6015.49	5702.79	7000.38	5439.99	4750.33	7480.19	4033.16	3908.27	2805.36	6982.48	9310.08	7057.59	168.185	168.251	168.425	213.176	186.209	222.624	176.897	139.956	144.732	233.718	258.676	230.595	168.287	207.336	153.862	240.996	0.123984	18.8968	20.0916	15.3905	0.392411	0.428926	4.96784e-05	0.731204	-0.128491	0.216071	-0.644005	-0.299443
AT1G02500.2	S-adenosylmethionine synthetase 1	encodes a S-adenosylmethionine synthetase. SAM1 is regulated by protein S-nitrosylation. The covalent binding of nitric oxide (NO) to the Cys114 residue inhibits the enzyme activity.	SAM1	S-adenosylmethionine synthetase	Sulfur metabolism	852.514	892.211	1108.62	965.007	935.671	1617.81	921.37	635.229	425.641	1241.52	1851.49	1519.41	23.8351	26.3231	26.6727	37.8156	36.6775	48.149	40.4118	22.7477	21.9593	41.5564	51.4426	49.644	25.6103	40.8807	28.3729	47.5477	1.54727	6.3202	10.4334	5.26595	0.994623	0.661715	0.0963057	0.0265487	0.142503	0.213116	-0.724915	-0.654301
AT4G01850.1	S-adenosylmethionine synthetase 2		SAM2	S-adenosylmethionine synthetase	Sulfur metabolism	5406.32	5789.87	6169.21	4705.09	4003.98	7099.54	3889.48	3948.01	2560.3	5850.12	7165.73	6585.22	156.84	177.261	154.011	191.319	162.879	219.274	177.036	146.723	137.238	203.21	206.622	223.327	162.704	191.157	153.666	211.053	12.6858	28.1978	20.7875	10.7656	0.543385	0.887706	0.0555742	0.887899	-0.0819366	0.142137	-0.455272	-0.231198
AT4G01850.2	S-adenosylmethionine synthetase 2		SAM2	S-adenosylmethionine synthetase	Sulfur metabolism	976.674	500.134	533.787	1054.91	385.024	601.462	228.987	366.488	360.702	205.88	904.708	272.781	33.6812	18.2094	15.8401	50.9968	18.6312	22.0978	12.3981	16.2048	23.1417	8.50704	31.038	11.0152	22.5769	30.5753	17.2482	16.8534	9.6893	17.7703	5.44727	12.3481	0.774763	0.578346	0.899018	0.948042	-0.36962	-0.822595	0.0315542	-0.421421
AT3G17390.1	S-adenosylmethionine synthetase family protein	S-adenosylmethionine synthetase	SAM3	S-adenosylmethionine synthetase	Sulfur metabolism	22683	19899	28211	18374	18736	20875	11151	10815	8062	15156	19345	15056	568.252	525.933	608.188	645.122	657.842	556.483	438.085	346.862	371.341	454.393	481.384	440.397	567.458	619.816	385.429	458.725	41.1333	55.2152	47.2151	20.834	0.00259251	3.0398e-06	0.47442	0.99861	-0.556848	-0.433395	-0.250565	-0.127112
AT4G35640.1	serine acetyltransferase 3;2	Encodes a cytosolic serine O-acetyltransferase involved in sulfur assimilation and cysteine biosynthesis. Expressed in the vascular system. Expression is induced in both roots and shoots under sulfur-starved conditions.	ATSERAT3	serine acetyltransferase	Sulfur metabolism	130.304	152.067	293.231	218	250	312	84	100.072	50	246	319.166	323.099	3.41064	4.1996	6.60483	7.99726	9.17237	8.69116	3.44842	3.35397	2.40958	7.70691	8.29954	9.87769	4.73836	8.62026	3.07066	8.62805	1.66385	0.590754	0.574454	1.12206	0.267041	0.522396	9.89628e-08	0.154131	-0.495376	0.00116675	-1.24198	-0.745439
AT1G55920.1	serine acetyltransferase 2;1	Encodes a chloroplast/cytosol localized serine O-acetyltransferase involved in sulfur assimilation and cysteine biosynthesis. Expressed in the vascular system.	SAT1	serine acetyltransferase	Sulfur metabolism	1336	1555	2094	827	796	1147	2555	3823	2738	649	860	620	43.615	53.5883	58.8252	37.8448	36.4551	39.8837	130.927	159.975	165.909	25.3805	27.9219	23.6874	52.0095	38.0612	152.27	25.6633	7.72703	1.72451	18.7205	2.13136	1.73267e-09	1.35565e-13	6.88507e-70	0.0134616	1.53176	-0.550883	2.52315	0.440515
AT2G17640.1	Trimeric LpxA-like enzymes superfamily protein	Encodes a cytosolic serine O-acetyltransferase involved in sulfur assimilation and cysteine biosynthesis. Expressed in the vascular system. Expression is induced after long-term sulfur starvation.	SAT106	serine acetyltransferase	Sulfur metabolism	371	245	336	257	209	324	277	301	236	352	484	282	11.4431	7.97601	8.91807	11.1111	9.04136	10.6419	13.408	11.8968	13.4805	13.0028	14.8424	10.1737	9.44573	10.2648	12.9284	12.673	1.79276	1.08518	0.894156	2.35176	0.123445	0.548088	0.48198	0.99865	0.41512	0.279506	0.0267067	-0.108907
AT3G13110.1	serine acetyltransferase 2;2	Encodes a mitochondrial serine O-acetyltransferase involved in sulfur assimilation and cysteine biosynthesis. Expressed in the vascular system.	SAT3	serine acetyltransferase	Sulfur metabolism	4804	6316	6869	5354	4083	8421	4142	4706	3244	3229	4129	2840	120.663	167.369	148.471	188.472	143.733	225.073	163.151	151.327	149.822	97.062	103.016	83.2899	145.501	185.759	154.767	94.456	23.4942	40.7378	7.29993	10.118	0.96913	1.97915e-07	3.46233e-13	0.807765	0.088476	-0.968273	0.706479	-0.35027
AT5G56760.1	serine acetyltransferase 1;1	Encodes a cytosolic serine O-acetyltransferase involved in sulfur assimilation and cysteine biosynthesis. Expressed in the vascular system.	SAT5	serine acetyltransferase	Sulfur metabolism	1910	1889	1418	1272	1103	2079	856	886	569	1556	1851	1466	69.8009	72.895	44.5912	65.1664	56.5758	80.9653	49.1268	41.529	38.7859	68.1519	67.3172	62.7731	62.429	67.5692	43.1472	66.0807	15.5253	12.371	5.35701	2.89474	0.0518295	0.46663	0.00115873	0.99865	-0.52282	-0.0316615	-0.603575	-0.112417
AT4G08620.1	sulphate transporter 1;1	Encodes a sulfate transporter. Contains STAS domain. Expressed in roots and guard cells. Up-regulated by sulfur deficiency.	Sultr1.1	sulfate transporter	Sulfur metabolism	0	2	0	0	0	0	0	0	0	0	0	0	0	0.0376423	0	0	0	0	0	0	0	0	0	0	0.0125474	0	0	0	0.0217328	0	0	0	NA	NA	NA	NA	-0.0179895	0	0	0.0179895
AT1G78000.1	sulfate transporter 1;2	Encodes a sulfate transporter that can restore sulfate uptake capacity of a yeast mutant lacking sulfate transporter genes.	Sultr1.2	sulfate transporter	Sulfur metabolism	38.9516	57.0183	37.9716	21.6691	0	57.551	0	0	0	136.36	71.2283	88.9819	0.701762	1.08319	0.588739	0.547059	0	1.10234	0	0	0	2.93745	1.27323	1.86782	0.79123	0.5498	0	2.02617	0.259083	0.551175	0	0.843334	0.0276885	0.257909	4.68821e-11	0.792053	-0.840951	0.96541	-1.59749	0.208869
AT1G78000.2	sulfate transporter 1;2	Encodes a sulfate transporter that can restore sulfate uptake capacity of a yeast mutant lacking sulfate transporter genes.	Sultr1.2	sulfate transporter	Sulfur metabolism	532.048	471.982	411.028	431.331	510	616.449	345	376	372	805.64	1018.77	1074.02	9.6532	9.02976	6.41786	10.9663	12.9575	11.8911	9.80787	8.72403	12.3039	17.4778	18.3398	22.7047	8.36694	11.9383	10.2786	19.5074	1.71649	0.996439	1.83577	2.80226	0.437349	0.000224525	1.02844e-05	0.183011	0.267938	0.664499	-0.862559	-0.465998
AT1G22150.1	sulfate transporter 1;3	sulfate transporter Sultr1;3	Sultr1.3	sulfate transporter	Sulfur metabolism	0	1	1	3	11	6	0	0	0	2	1	1	0	0.0223429	0.0182305	0.0890612	0.326434	0.135186	0	0	0	0.0506794	0.021029	0.0247054	0.0135245	0.18356	0	0.0321379	0.0118917	0.125863	0	0.0161623	NA	NA	NA	NA	-0.0193809	-0.197498	-0.0456358	-0.223752
AT5G10180.1	slufate transporter 2;1	Encodes a low-affinity sulfate transporter expressed in the root cap and central cylinder, where it is induced by sulfur starvation. Expression in the shoot vascular system is not induced by sulfur starvation.	Sultr2.1	sulfate transporter	Sulfur metabolism	4019	1268	2534	2047	1747	3047	1003	693	609	2430	2687	1176	68.3812	22.7474	37.1046	48.8041	41.6179	55.1106	26.7359	15.0759	18.863	49.4298	45.3528	23.3057	42.7444	48.5109	20.2249	39.3628	23.3338	6.75113	5.94811	14.0544	0.124526	0.326384	0.167693	0.931814	-1.04334	-0.29472	-0.927265	-0.178647
AT1G77990.1	STAS domain / Sulfate transporter family	cDNA encoding a sulfate transporter.	Sultr2.2	sulfate transporter	Sulfur metabolism	418	536.55	708.847	820.922	758	1281.1	376.235	307	276.358	741.911	883.225	611	7.85376	10.6308	11.4617	21.6142	19.9451	25.5933	11.0772	7.37724	9.47323	16.6692	16.467	13.3787	9.98209	22.3842	9.30922	15.505	1.88943	2.90176	1.85542	1.84417	0.718	9.17492e-06	0.00194219	0.000102184	-0.0912166	-0.502634	-0.678965	-1.09038
AT3G51895.1	sulfate transporter 3;1	Encodes a chloroplast-localized sulfate transporter.	Sultr3.1/ST1	sulfate transporter	Sulfur metabolism	6208	2320	4393	2413	1782	4330	1535	1551	1577	2058	3241	1824	112.635	44.3853	68.593	61.349	45.2749	83.5244	43.6379	35.9866	52.1592	44.6469	58.3439	38.5593	75.2044	63.3828	43.9279	47.1834	34.6019	19.2057	8.0902	10.1333	0.167783	0.171665	0.906522	0.862864	-0.762263	-0.418139	-0.100924	0.2432
AT4G02700.1	sulfate transporter 3;2		Sultr3.2	sulfate transporter	Sulfur metabolism	46	21	26	32	33	32.0894	32	22	22	25	50	18	0.82298	0.396163	0.400317	0.802249	0.826726	0.610359	0.897023	0.503322	0.717296	0.534791	0.887525	0.375194	0.53982	0.746445	0.70588	0.59917	0.245233	0.118487	0.197099	0.262163	0.711761	0.360397	0.546795	0.801791	0.147755	-0.127098	0.0931931	-0.181659
AT1G23090.1	sulfate transporter 91	Encodes AST91 mRNA for sulfate transporter.	Sultr3.3	sulfate transporter	Sulfur metabolism	1160	1946	1190	1747	1402	2577	1141	916	712	3064	3557	2336	20.8891	36.9514	18.442	44.0843	35.3535	49.3372	32.1941	21.0939	23.3695	65.9735	63.5526	49.012	25.4275	42.925	25.5525	59.5127	10.0547	7.06356	5.86325	9.17408	0.981754	0.133395	2.8446e-06	0.250617	0.00680775	0.462196	-1.18839	-0.733002
AT3G15990.1	sulfate transporter 3;4	Encodes sulfate transporter Sultr3;4.	Sultr3.4	sulfate transporter	Sulfur metabolism	470	229	449	167	132	236	194	127	115	158	200	119	8.60436	4.42071	7.074	4.28419	3.38402	4.59354	5.56502	2.97334	3.83871	3.4587	3.63294	2.53848	6.69969	4.08725	4.12569	3.21004	2.11679	0.62835	1.31946	0.588077	0.12712	0.0523458	0.227902	0.102245	-0.587054	-0.273052	0.283912	0.597914
AT5G19600.1	sulfate transporter 3;5	Encodes sulfate transporter Sultr3;5.	Sultr3.5	sulfate transporter	Sulfur metabolism	267	93	288	235	235	147	63	23	56	160	201	80	4.77022	1.75199	4.42812	5.88332	5.87909	2.79213	1.76355	0.525467	1.82325	3.41789	3.56288	1.6652	3.65011	4.85151	1.37076	2.88199	1.6527	1.78348	0.73265	1.05626	0.118439	0.208617	0.278887	0.902188	-0.971918	-0.592013	-0.711449	-0.331545
AT5G13550.1	sulfate transporter 4.1	Encodes a sulfate transporter.	Sultr4.1/AST82	sulfate transporter	Sulfur metabolism	2120	2134	1696	1514	1131	2828	1161	898	794	2530	2876	2589	38.8296	41.2152	26.7332	38.8584	29.0087	55.0708	33.3199	21.0341	26.5166	55.4093	52.2666	55.2543	35.5927	40.9793	26.9569	54.3101	7.76469	13.1599	6.15472	1.77139	0.128621	0.331255	1.08822e-07	0.97928	-0.388352	0.397864	-0.984339	-0.198124
AT3G12520.1	sulfate transporter 4;2	Encodes a sulfate transporter that in induced under sulfate limitation.	Sultr4.2	sulfate transporter	Sulfur metabolism	591	837	1052	624	601	983	335	331	212.325	883	1260	955	10.96	16.3679	16.7895	16.216	15.6081	19.3823	9.73478	7.85036	7.18157	19.5809	23.1857	20.6379	14.7058	17.0688	8.25557	21.1348	3.2508	2.02647	1.32396	1.85307	0.012279	0.179058	4.48637e-11	0.927109	-0.762904	0.292818	-1.25792	-0.202203
AT3G12520.2	sulfate transporter 4;2	Encodes a sulfate transporter that in induced under sulfate limitation.	Sultr4.2	sulfate transporter	Sulfur metabolism	1.52312e-05	2.23224e-05	8.66886e-07	0	0	0	0	8.94079e-06	2.67496	0	0	0	2.89993e-07	4.48183e-07	1.4204e-08	0	0	0	0	2.17722e-07	0.0929459	0	0	0	2.50793e-07	0	0.030982	0	2.19629e-07	0	0.0536623	0	NA	NA	NA	NA	0.0440188	0	0.0440192	3.61818e-07
AT5G04590.1	sulfite reductase	A.thaliana gene encoding sulfite reductase.	SIR	sulfite reductase	Sulfur metabolism	17869	17883	16080	11346	8828	16666	14305	14255	10305	19376	24170	20944	335.412	353.973	259.753	298.44	232.062	332.621	420.761	342.215	352.891	434.914	450.19	458.148	316.379	287.708	371.956	447.751	49.9103	51.1314	42.6024	11.8075	0.615288	0.000504787	0.404162	0.516227	0.232796	0.636305	-0.26691	0.136599
AT2G03760.1	sulphotransferase 12	Encodes a brassinosteroid sulfotransferase. In vitro experiements show that this enzyme has a preference for 24-epibrassinosteroids, particularly 24-epicathasterone, but does not act on castasterone and brassinolide. It also shows sulfating activity toward flavonoids. It is differentially expressed during development, being more abundant in young seedlings and actively growing cell cultures. Expr…	SOT1	sulfotransferase	Sulfur metabolism	447	300	294	188	223	562	674	434	517	1218	1203	822	14.6548	10.3826	8.29423	8.63978	10.2565	19.6254	34.6856	18.2386	31.4662	47.8358	39.2252	31.5398	11.1105	12.8406	28.1301	39.5336	3.24217	5.93119	8.71625	8.15238	0.000581488	0.000240604	0.423641	0.992226	1.26625	1.55022	-0.476606	-0.192639
AT1G74100.1	sulfotransferase 16	encodes a desulfoglucosinolate sulfotransferase, involved in the final step of glucosinolate core structure biosynthesis. Has a broad-substrate specificity with different desulfoglucosinolates, the best substrate is indole-3-methyl-dsGS, followed by benzyl-dsGS. Expression was induced by wounding, jasmonate and ethylene stimulates.	SOT16	sulfotransferase	Sulfur metabolism	1395	1835	1682	1255	845	1620	1295	1038	692	1498	1649	1226	44.8575	62.286	46.542	56.568	38.1159	55.4819	65.3602	42.7802	41.2767	57.6993	52.7307	46.1299	51.2285	50.0553	49.8057	52.1866	9.61304	10.354	13.4916	5.80386	0.800895	0.891895	0.919147	0.858225	-0.0398469	0.0590039	-0.0660734	0.0327775
AT1G18590.1	sulfotransferase 17	encodes a desulfoglucosinolate sulfotransferase, involved in the final step of glucosinolate core structure biosynthesis. Has a broad-substrate specificity with preference with methionine-derived desulfoglucosinolates.	SOT17	sulfotransferase	Sulfur metabolism	1232	989	1336	873	455	1184	990	998	472	511	662	410	39.1911	33.209	36.5715	38.9273	20.3029	40.113	49.4284	40.6882	27.84	19.4705	20.9408	15.2597	36.3239	33.1144	39.3189	18.557	2.99873	11.1109	10.8591	2.94866	0.994199	0.0235683	0.000760984	0.759266	0.111357	-0.802696	1.04377	0.129718
AT1G74090.1	desulfo-glucosinolate sulfotransferase 18	encodes a desulfoglucosinolate sulfotransferase, involved in the final step of glucosinolate core structure biosynthesis. Has a broad-substrate specificity with preference with methionine-derived desulfoglucosinolates.	SOT18	sulfotransferase	Sulfur metabolism	2237	1610	2524	1670	1040	2236	1781	1786	1100	959	1349	646	76.0559	57.7892	73.843	79.5917	49.6123	80.987	95.0632	77.8505	69.5348	39.0648	45.6238	25.7143	69.2294	70.0637	80.8162	36.801	9.96907	17.7251	13.02	10.146	0.743017	0.00592451	7.94041e-05	0.906984	0.220312	-0.910689	1.11396	-0.0170377
AT1G28170.1	sulphotransferase 7		SOT7	sulfotransferase	Sulfur metabolism	0	0	0	0	0	0	0	0	0	0	0	0	0	0	0	0	0	0	0	0	0	0	0	0	0	0	0	0	0	0	0	0	NA	NA	NA	NA	0	0	0	0
AT5G07010.1	sulfotransferase 2A	Encodes a sulfotransferase that acts specifically on 11- and 12-hydroxyjasmonic acid. Transcript levels for this enzyme are increased by treatments with jasmonic acid (JA), 12-hydroxyJA, JA-isoleucine, and 12-oxyphytodienoic acid (a JA precursor).	ST2A	sulfotransferase	Sulfur metabolism	58	470	119	116	35	91	75	211	24	89	210	227	1.74975	14.9649	3.0893	4.90517	1.48081	2.92319	3.55048	8.156	1.33973	3.21535	6.29812	8.00837	6.60132	3.10306	4.34874	5.84061	7.27398	1.71925	3.47754	2.42904	0.882317	0.334101	0.765885	0.858926	-0.507051	0.737427	-0.354928	0.88955
AT5G07000.1	sulfotransferase 2B	Encodes a member of the sulfotransferase family of proteins. Although it has 85% amino acid identity with ST2A (At5g07010), this protein is not able to transfer a sulfate group to 11- or 12-hydroxyjasmonic acid in vitro. It may be able to act on structurally related jasmonates.	ST2B	sulfotransferase	Sulfur metabolism	318	353	336	320	248	294	80	137	57	102	171	138	8.84593	10.3619	8.04315	12.4764	9.67212	8.70564	3.49106	4.88112	2.92533	3.39684	4.72704	4.48595	9.08366	10.2847	3.76584	4.20328	1.17751	1.9586	1.00643	0.708722	8.69836e-05	6.11344e-09	0.974942	0.971967	-1.08122	-1.11688	-0.126691	-0.162351
AT1G13420.1	sulfotransferase 4B	Encodes a sulfotransferase. Unlike the related ST4A protein (At2g14920), in vitro experiements show that this enzyme does not act brassinosteroids. ST4B is expressed in the roots and transcript levels rise in response to cytokinin treatment.	ST4B	sulfotransferase	Sulfur metabolism	14	35	18	32	27	61	10	4	5	29	24	5	0.508257	1.3417	0.562308	1.62859	1.37573	2.35987	0.570112	0.186247	0.338476	1.26177	0.867045	0.21267	0.804088	1.78806	0.364945	0.780495	0.466369	0.511084	0.193297	0.529878	0.372318	0.108159	0.644757	0.182849	-0.402427	-0.646985	-0.383436	-0.627993
AT1G13430.1	sulfotransferase 4C	Encodes a sulfotransferase. Unlike the related ST4A protein (At2g14920), in vitro experiements show that this enzyme does not act brassinosteroids. ST4C is expressed in the roots and transcript levels rise in response to cytokinin treatment.	ST4C	sulfotransferase	Sulfur metabolism	13	5	16	14	19	33	2	2	2	1	1	2	0.456895	0.185539	0.483886	0.689758	0.937084	1.23574	0.110369	0.0901356	0.13088	0.042115	0.0349677	0.0823247	0.37544	0.954194	0.110462	0.0531358	0.165012	0.273393	0.0203724	0.0255297	0.453729	0.00098256	NA	0.37302	-0.308734	-0.891882	0.0764679	-0.50668
AT3G45070.1	P-loop containing nucleoside triphosphate hydrolases superfamily protein	Encodes a sulfotransferase with sulfating activity toward flavonoids.	SULT202B1	sulfotransferase	Sulfur metabolism	10	1	2	1	5	3	17	1	3	22	9	4	0.420906	0.0444638	0.0724343	0.059013	0.295586	0.134657	1.12447	0.0540334	0.237184	1.11059	0.37732	0.197602	0.179268	0.163085	0.471896	0.561837	0.209731	0.120821	0.572517	0.483655	NA	0.349838	0.834451	NA	0.319784	0.425287	-0.0855687	0.0199347
AT2G03770.1	P-loop containing nucleoside triphosphate hydrolases superfamily protein	Encodes a sulfotransferase with sulfating activity toward flavonoids, specifically kaempferol.	SULT202E1	sulfotransferase	Sulfur metabolism	1	0	1	1	2	0	3	3	2	12	7	10	0.04679	0	0.0402596	0.0656088	0.131513	0	0.220719	0.180335	0.176832	0.673816	0.326487	0.549949	0.0290165	0.0657073	0.192629	0.516751	0.0253403	0.0657566	0.0243899	0.176028	NA	0.0917407	0.548779	NA	0.212879	0.509173	-0.346839	-0.050545
AT1G08030.1	tyrosylprotein sulfotransferase	Encodes a tyrosylprotein sulfotransferase (TPST). This protein is a 500-aa type I transmembrane protein that shows no sequence similarity to animal TPSTs. Activity confirmed by protein expression in yeast. TPST is expressed throughout the plant body, and the highest levels of expression are in the root apical meristem. TPST acts in the auxin pathway to maintain postembryonic root stem cell niche …	TPST	sulfotransferase	Sulfur metabolism	414	404	547	374	362	512	276	291	257	413	506	448	9.42806	9.70481	10.72	11.9363	11.5508	12.4037	9.85403	8.48099	10.7304	11.2526	11.4418	11.904	9.95096	11.9636	9.68847	11.5328	0.680234	0.427105	1.13381	0.335099	0.717341	0.216233	0.641411	0.816317	-0.0350011	-0.0487576	-0.229653	-0.24341
AT4G29840.1	Pyridoxal-5'-phosphate-dependent enzyme family protein	threonine synthase	TS	threonine synthase	Sulfur metabolism	1370	1610	2025	2105	2033	2616	2310	2472	1833	3545	4274	3815	31.273	38.7669	39.7795	67.3406	65.0235	63.5258	82.6698	72.2159	76.719	96.8166	96.8746	101.612	36.6065	65.2966	77.2016	98.4344	4.64658	1.92201	5.24363	2.75204	2.57895e-08	3.7007e-09	0.0609077	9.13113e-05	1.05622	0.584809	-0.346548	-0.817955
AT5G65750.1	2-oxoglutarate dehydrogenase, E1 component		2-OG DH	2-OG DH	TCA-cycle	2433	2305	1780	1753	1673	2614	2443	2305	2307	3780	4870	4190	28.2287	28.186	17.774	28.4968	27.1594	32.2181	44.3771	34.1644	48.405	52.3969	56.0034	56.5311	24.7296	29.2914	42.3155	54.9771	6.02374	2.6213	7.34073	2.25007	0.0053919	1.7191e-24	0.0970261	0.856316	0.751456	0.885928	-0.369954	-0.235483
AT5G55070.1	Dihydrolipoamide succinyltransferase			2-OG DH	TCA-cycle	5488	4326	4107	3246	3112	4521	3777	4054	3391	5866	7365	6659	114.558	95.2401	73.7781	94.9549	90.9975	100.37	123.578	108.267	129.474	146.464	152.607	162.093	94.5254	95.4408	120.44	153.721	20.3993	4.70511	10.9463	7.87386	0.205471	6.12998e-13	0.0591544	0.885618	0.346283	0.681957	-0.349432	-0.0137592
AT2G20420.1	ATP citrate lyase (ACL) family protein		ACL	ACL	TCA-cycle	4097	5214	5018	4119	3705	5395	3958	4301	3342	5524	6929	6097	105.447	141.586	111.141	148.581	133.659	147.768	159.766	141.734	158.283	170.163	177.161	183.26	119.391	143.336	153.261	176.861	19.4308	8.39038	10.0102	6.55364	0.209308	0.0451133	0.715369	0.7808	0.357642	0.301322	-0.20538	-0.2617
AT5G08300.1	Succinyl-CoA ligase, alpha subunit			ACL	TCA-cycle	3602	3215	2721	2256	2429	3006	2723	3138	2480	4247	5157	4940	105.93	99.7839	68.8607	92.9942	100.172	94.1218	125.65	118.229	134.826	149.557	150.752	169.853	91.5249	95.7627	126.235	156.721	19.8669	3.85999	8.31395	11.3886	0.0545382	5.46013e-13	0.149199	0.968963	0.459583	0.704849	-0.309876	-0.0646094
AT5G23250.1	Succinyl-CoA ligase, alpha subunit			ACL	TCA-cycle	1140	891	899	708	753	883	805	908	709	1154	1297	1185.09	33.1218	27.3198	22.4768	28.8322	30.6778	27.3133	36.6963	33.7958	38.0635	40.146	37.4553	40.2516	27.6395	28.9411	36.1852	39.2843	5.32969	1.68489	2.17927	1.58484	0.131393	0.00111795	0.885128	0.95571	0.376724	0.42809	-0.115489	-0.0641226
AT5G23250.2	Succinyl-CoA ligase, alpha subunit			ACL	TCA-cycle	0	0	0	0	0	0	0	0	0	0	0	4.90852	0	0	0	0	0	0	0	0	0	0	0	0.155598	0	0	0	0.051866	0	0	0	0.0898345	NA	NA	NA	NA	0	0.0729509	-0.0729509	0
AT4G35830.1	aconitase 1	Encodes an aconitase that can catalyze the conversion of citrate to isocitrate through a cis-aconitate intermediate, indicating that it may participate in the TCA cycle and other primary metabolic pathways. The protein is believed to accumulate in the mitochondria and the cytosol. It affects CSD2 (At2g28190 - a superoxide dismutase) transcript levels and may play a role in the response to oxidati…	ACO1	ACO	TCA-cycle	6197.86	11803	8483	5971.49	5375	7542.7	9739.1	9912	8195.09	13721.2	18550	15792.2	78.0141	156.593	91.8958	105.315	94.6758	100.869	191.951	159.41	186.768	206.369	231.463	231.221	108.834	100.287	179.376	223.018	41.9386	5.34346	17.4845	14.4187	0.118919	7.78845e-38	0.191134	0.897119	0.715681	1.14517	-0.312602	0.116885
AT4G35830.2	aconitase 1	Encodes an aconitase that can catalyze the conversion of citrate to isocitrate through a cis-aconitate intermediate, indicating that it may participate in the TCA cycle and other primary metabolic pathways. The protein is believed to accumulate in the mitochondria and the cytosol. It affects CSD2 (At2g28190 - a superoxide dismutase) transcript levels and may play a role in the response to oxidati…	ACO1	ACO	TCA-cycle	39.1448	0	0	24.5119	0	25.2999	24.9028	0	27.9056	50.7604	0	25.8305	0.469431	0	0	0.411856	0	0.322318	0.467577	0	0.605467	0.727294	0	0.360252	0.156477	0.244725	0.357681	0.362515	0.271026	0.216615	0.317341	0.363652	0.718508	0.96435	0.989602	0.883827	0.231408	0.130446	-0.00512757	-0.10609
AT4G26970.1	aconitase 2	Encodes an aconitase that can catalyze the conversion of citrate to isocitrate through a cis-aconitate intermediate, indicating that it may participate in the TCA cycle and other primary metabolic pathways. The protein is believed to accumulate in the mitochondria and the cytosol. It affects CSD2 (At2g28190 - a superoxide dismutase) transcript levels and may play a role in the response to oxidati…	ACO2	ACO	TCA-cycle	4036	5387	4542.87	3883	3782	5553	4397	4404	4234	8983	11771	11254	48.6577	68.4506	47.1353	65.5901	63.8002	71.1212	82.9981	67.8319	92.3605	129.394	140.664	157.794	54.7479	66.8372	81.0635	142.617	11.8913	3.8165	12.3782	14.3004	0.0516747	1.13709e-26	2.23794e-07	0.745476	0.557824	1.08208	-0.807417	-0.283159
AT2G05710.1	aconitase 3	Encodes an aconitase that can catalyze the conversion of citrate to isocitrate through a cis-aconitate intermediate, indicating that it may participate in the TCA cycle and other primary metabolic pathways. The protein is believed to accumulate in the mitochondria and the cytosol. It affects CSD2 (At2g28190 - a superoxide dismutase) transcript levels and may play a role in the response to oxidati…	ACO3	ACO	TCA-cycle	6668	10488	8025	7268	5938	9811	14850	15240	14052	18268	23478	19541	76.925	127.52	79.6773	117.477	95.8483	120.234	268.214	224.599	293.136	251.782	268.451	262.141	94.7074	111.186	261.983	260.791	28.4498	13.3546	34.6908	8.41606	5.88416e-07	1.24872e-31	0.232443	0.903576	1.45827	1.22252	0.00655221	-0.229195
AT5G54950.1	Aconitase family protein			ACO	TCA-cycle	0	1	0	0	0	2	0	2	1	0	0	1	0	0.515033	0	0	0	1.05691	0	1.26609	1.28823	0	0	0.608059	0.171678	0.352303	0.85144	0.202686	0.297354	0.610207	0.737452	0.351063	NA	NA	NA	NA	0.660072	-0.169158	0.622387	-0.206843
AT2G44350.1	Citrate synthase family protein	encodes a mitochrondrion targeted citrate synthase, the first enzyme of the tricarboxylic acid cycle, catalyzing the condensation of acetyl-CoA and oxaloacetate, finally yielding citrate and CoA.	ATCS	CS	TCA-cycle	2949.12	3523.61	3238.31	2479.62	2439.47	3188.6	3556.41	4314.29	3471.6	5502.56	6581.37	5706.2	68.1672	85.9143	64.4148	80.3243	79.0092	78.4082	128.883	127.629	147.183	152.177	151.059	153.911	72.8321	79.2472	134.565	152.382	11.4838	0.979977	10.9455	1.43704	3.34585e-06	7.8735e-26	0.867902	0.995692	0.876665	0.934609	-0.178148	-0.120203
AT2G44350.2	Citrate synthase family protein	encodes a mitochrondrion targeted citrate synthase, the first enzyme of the tricarboxylic acid cycle, catalyzing the condensation of acetyl-CoA and oxaloacetate, finally yielding citrate and CoA.	ATCS	CS	TCA-cycle	204.88	87.3937	123.69	144.38	132.531	240.401	186.591	135.707	240.396	319.444	430.625	403.798	4.72718	2.12704	2.45596	4.66861	4.28466	5.90086	6.74981	4.00736	10.1731	8.8185	9.8661	10.8718	3.10339	4.95138	6.97676	9.85213	1.41582	0.844389	3.08913	1.02672	0.0920063	0.00606004	0.435063	0.529008	0.958985	0.866683	-0.444105	-0.536406
AT3G58740.1	citrate synthase 1	Encodes a peroxisomal citrate synthase that is expressed in siliques and developing seeds.	CSY1	CS	TCA-cycle	0	0	0	0	0	0	0	0	0	0	0	0	0	0	0	0	0	0	0	0	0	0	0	0	0	0	0	0	0	0	0	0	NA	NA	NA	NA	0	0	0	0
AT3G58750.1	citrate synthase 2	Encodes a peroxisomal citrate synthase that is expressed throughout seedling and shoot development.	CSY2	CS	TCA-cycle	792	1067	986	1000	887	1269	1397	1638	1368	2062	2837	2426	16.2769	23.1271	17.4387	28.8005	25.5347	27.7361	44.9994	43.0662	51.4045	50.6867	57.8724	58.1351	18.9476	27.3571	46.49	55.5647	3.6659	1.66556	4.36444	4.22654	4.00003e-10	4.79147e-26	0.44529	0.124576	1.25141	0.996193	-0.252278	-0.507497
AT2G42790.1	citrate synthase 3	Encodes a peroxisomal citrate synthase that is expressed throughout seedling and shoot development.	CSY3	CS	TCA-cycle	1338.11	1881.16	1349.99	1182.71	991.679	1792.02	1451.19	1808.31	1654.84	2489.99	3422.17	2764.84	16.6529	24.6755	14.4591	20.623	17.2699	23.6937	28.2782	28.753	37.2816	37.026	42.2177	40.0224	18.5958	20.5289	31.4376	39.7554	5.37819	3.21293	5.06662	2.60613	0.0315876	3.26975e-10	0.328357	0.979436	0.72712	0.920718	-0.329323	-0.135725
AT3G60100.1	citrate synthase 5		CSY5	CS	TCA-cycle	1	0	0	0	1	0	0	2	2	1	5	12	0.0240517	0	0	0	0.0337051	0	0	0.0615738	0.0883336	0.0287804	0.119434	0.336891	0.00801723	0.011235	0.0499691	0.161702	0.0138863	0.0194596	0.0452958	0.158344	NA	NA	NA	NA	0.0588266	0.200121	-0.145893	-0.00459805
AT2G11270.1	citrate synthase-related			CS	TCA-cycle	0	1	2	0	2	3	5	9	2	6	4	8	0	0.394892	0.627984	0	1.06065	1.21559	2.95132	4.39732	1.94437	2.71178	1.53568	3.69895	0.340959	0.758747	3.09767	2.6488	0.317447	0.661645	1.23301	1.08301	NA	NA	0.928565	NA	1.61154	1.05288	0.16738	-0.391283
AT2G47510.1	fumarase 1	Encodes a mitochondrial-localized protein. The FUM1 gene appears to be essential, suggesting that FUM1 may play a crucial role as a fumarase in the tricarboxylic acid cycle.	FUM1	FUM	TCA-cycle	1884.23	2399.12	2059.91	1936.63	1783.58	2390.57	1823.27	1841.16	1304.3	2311.45	3504.3	2730.86	42.7583	57.4273	40.2271	61.5896	56.7093	57.7088	64.8656	53.4692	54.2603	62.7548	78.9594	72.3052	46.8042	58.6692	57.5317	71.3398	9.28649	2.57801	6.36365	8.14532	0.458821	0.320111	0.464241	0.614507	0.29208	0.277802	-0.305571	-0.319849
AT2G47510.2	fumarase 1	Encodes a mitochondrial-localized protein. The FUM1 gene appears to be essential, suggesting that FUM1 may play a crucial role as a fumarase in the tricarboxylic acid cycle.	FUM1	FUM	TCA-cycle	648.769	1051.31	957.094	774.368	795.422	821.433	1410.73	1830.54	1513.7	2249.55	2209.7	2156.14	15.2241	26.0243	19.3277	25.4666	26.1551	20.5074	51.9045	54.9795	65.1803	63.1621	51.4927	59.0477	20.192	24.043	57.3548	57.9008	5.45173	3.08124	6.94933	5.91863	1.71601e-06	5.39809e-12	0.542823	0.902188	1.46133	1.23388	-0.0134375	-0.240887
AT5G50950.1	FUMARASE 2	Encodes a fumarase enzyme initially shown to be in the mitochondria through proteomic studies but later shown to be present in the cytosol using an RFP fluorescent protein tag. It appears to be important for the accumulation of fumarate from malate in leaves in the light, and helps to promote nitrogen assimilation under high nitrogen conditions. It does not appear to be necessary for lipid metabo…	FUM2	FUM	TCA-cycle	180.714	143.526	147.205	214.935	122.586	259.782	22.7742	15.9917	20.9234	57.5252	46.1354	100.331	4.65424	3.90005	3.26254	7.75835	4.42528	7.12018	0.919904	0.527341	0.991653	1.77321	1.18039	3.01771	3.93894	6.4346	0.812966	1.99044	0.696665	1.76914	0.249946	0.937724	0.252808	0.0121537	0.696971	0.584958	-1.44585	-1.3139	-0.722004	-0.590053
AT5G50950.2	FUMARASE 2	Encodes a fumarase enzyme initially shown to be in the mitochondria through proteomic studies but later shown to be present in the cytosol using an RFP fluorescent protein tag. It appears to be important for the accumulation of fumarate from malate in leaves in the light, and helps to promote nitrogen assimilation under high nitrogen conditions. It does not appear to be necessary for lipid metabo…	FUM2	FUM	TCA-cycle	6672.96	4233.57	4225.15	3550.64	2909.71	6370.37	911.376	1024.22	845.156	1403.18	1430.32	988.409	150.102	100.45	81.7892	111.93	91.703	152.432	32.1391	29.4832	34.8432	37.7614	31.9452	25.9396	110.78	118.688	32.1552	31.8821	35.3086	30.9234	2.68004	5.91115	2.91689e-15	1.1347e-14	0.510174	0.994303	-1.75336	-1.86391	0.0119327	-0.0986153
AT5G50950.3	FUMARASE 2	Encodes a fumarase enzyme initially shown to be in the mitochondria through proteomic studies but later shown to be present in the cytosol using an RFP fluorescent protein tag. It appears to be important for the accumulation of fumarate from malate in leaves in the light, and helps to promote nitrogen assimilation under high nitrogen conditions. It does not appear to be necessary for lipid metabo…	FUM2	FUM	TCA-cycle	840.328	199.472	404.649	220.425	236.702	598.852	104.85	470.081	190.92	53.293	90.5408	97.2604	21.6136	5.41302	8.95638	7.9459	8.53337	16.3915	4.22945	15.4806	9.03607	1.64056	2.31341	2.92144	11.9943	10.9569	9.58204	2.2918	8.51684	4.71564	5.64541	0.640713	0.901111	0.0243781	0.191173	0.988324	-0.296265	-1.8609	1.68467	0.120036
AT1G65930.1	cytosolic NADP+-dependent isocitrate dehydrogenase	Encodes a NADP+-isocitrate dehydrogenase that is believed to function in the cytosol. It appears to contribute to NADPH production under oxidative stress, and thereby to participate in redox signalling linked to defense responses.	cICDH	IDH	TCA-cycle	17128	21052	21873	16803	16262	18532	14183	16910	11982	24011	28953	22387	425.495	551.738	467.601	585.019	566.18	489.873	552.521	537.782	547.133	713.827	714.412	649.307	481.611	547.024	545.812	692.515	64.2771	50.3826	7.45777	37.4207	0.767685	0.124285	0.123154	0.950791	0.180183	0.339689	-0.342883	-0.183377
AT1G54340.1	isocitrate dehydrogenase	NADP-specific isocitrate dehydrogenase (ICDH)	ICDH	IDH	TCA-cycle	779	1064	1039	813	723	1136	921	1083	856	1088	1466	1274	21.1509	30.4832	24.2761	30.9385	27.5199	32.8299	39.2253	37.6579	42.8438	35.3625	39.5508	40.414	25.3034	30.4294	39.909	38.4424	4.75021	2.69135	2.65969	2.70199	0.0103495	0.0313608	0.0905308	0.826824	0.637169	0.327632	0.0526697	-0.256867
AT4G35260.1	isocitrate dehydrogenase 1	Encodes a regulatory subunit of the mitochondrially-localized NAD+- dependent isocitrate dehydrogenase.	IDH-I	IDH	TCA-cycle	2109	2771	2709	2342	2299	2976	2005	2199	1729	3017	4081	3528	60.5002	83.8872	66.874	94.1672	92.4741	90.8862	90.2386	80.8069	91.6073	103.625	116.355	118.299	70.4205	92.5092	87.5509	112.76	12.0901	1.64078	5.88046	7.97034	0.354679	0.0859753	0.0445668	0.380491	0.31017	0.282809	-0.36141	-0.38877
AT2G17130.1	isocitrate dehydrogenase subunit 2	Encodes a regulatory subunit of the mitochondrially-localized NAD+- dependent isocitrate dehydrogenase.	IDH-II	IDH	TCA-cycle	650.982	1036.04	728.916	702.911	650.169	929.635	624.343	784.013	643.818	1052.9	1407.73	1353.55	19.4713	32.7056	18.7616	29.4694	27.2722	29.6068	29.3031	30.0454	35.6212	37.7127	41.8573	47.3408	23.6462	28.7828	31.6566	42.3036	7.85372	1.31002	3.45348	4.82954	0.401959	9.97918e-05	0.0986601	0.841386	0.40601	0.540008	-0.407114	-0.273116
AT2G17130.2	isocitrate dehydrogenase subunit 2	Encodes a regulatory subunit of the mitochondrially-localized NAD+- dependent isocitrate dehydrogenase.	IDH-II	IDH	TCA-cycle	156.018	142.96	138.084	114.089	156.831	200.365	131.657	155.987	45.1822	274.103	310.267	269.452	4.71048	4.55545	3.58752	4.82813	6.64055	6.44135	6.2375	6.03427	2.52422	9.91042	9.31255	9.51354	4.28448	5.97001	4.932	9.57884	0.608545	0.9939	2.08767	0.304237	0.993141	0.079427	0.235776	0.77916	0.166755	0.601948	-0.834591	-0.399398
AT4G35650.1	isocitrate dehydrogenase III	Encodes a regulatory subunit of the mitochondrially-localized NAD+- dependent isocitrate dehydrogenase. In contrast to the broadly expressed other regulatory (IDH-I and IDH-II) and catalytic (IDH-V and IDH-VI) subunits of this enzyme, IDH-III expression appears to be restricted largely to pollen.	IDH-III	IDH	TCA-cycle	1	2	6	5	2	2	2	2	0	3	6	6	0.0311429	0.0657429	0.160795	0.218266	0.0873621	0.0663298	0.0977503	0.0798184	0	0.111898	0.18579	0.218579	0.0858936	0.123986	0.0591896	0.172089	0.0671339	0.0823233	0.0520379	0.0546443	NA	0.845699	NA	NA	-0.0359219	0.0604581	-0.146121	-0.0497413
AT1G32480.1	isocitrate dehydrogenase IV	Predicted to encode a protein related isocitrate dehydrogenases, but it appears to be missing the sequences encoding the N-terminal portion of the protein.	IDH-IV	IDH	TCA-cycle	0	0	0	1	0	0	0	0	0	0	0	0	0	0	0	0.0714224	0	0	0	0	0	0	0	0	0	0.0238075	0	0	0	0.0412357	0	0	NA	NA	NA	NA	0	-0.0339444	0	-0.0339444
AT5G03290.1	isocitrate dehydrogenase V	Encodes a catalytic subunit of the mitochondrially-localized NAD+- dependent isocitrate dehydrogenase.	IDH-V	IDH	TCA-cycle	3693	3308	2943	2675	2575	3479	2489	3039	2418	4147	5443	4769	110.718	104.671	75.9265	112.411	108.265	111.058	117.093	116.735	134.107	148.885	162.221	167.19	97.1052	110.578	122.645	159.432	18.5888	2.11427	9.928	9.46584	0.242329	4.06718e-07	0.023864	0.90637	0.333803	0.523909	-0.375758	-0.185652
AT3G09810.1	isocitrate dehydrogenase VI	Encodes a catalytic subunit of the mitochondrially-localized NAD+- dependent isocitrate dehydrogenase	IDH-VI	IDH	TCA-cycle	935	938	974	824	872	1096	772	837	773	1507	1748	1539	25.7492	27.2581	23.0824	31.8053	33.6672	32.128	33.3507	29.5216	39.2613	49.6831	47.8355	49.5236	25.3632	32.5335	34.0445	49.0141	2.11444	0.994983	4.90678	1.02378	0.110497	9.8558e-08	0.000187107	0.482504	0.410662	0.576731	-0.513145	-0.347076
AT1G04410.1	Lactate/malate dehydrogenase family protein	predicted to encode a cytosolic malate dehydrogenase.	c-NAD-MDH1	MDH	TCA-cycle	21761	24503	28912	23109	21437	26509	21614	23809	17984	29019	39074	31244	629.402	747.92	719.606	936.84	869.415	816.283	980.833	882.165	960.989	1004.97	1123.29	1056.38	698.976	874.179	941.329	1061.55	61.8937	60.4195	52.1894	59.329	0.200929	0.194698	0.914988	0.730191	0.428925	0.279876	-0.173223	-0.322273
AT5G43330.1	Lactate/malate dehydrogenase family protein	predicted to encode a cytosolic malate dehydrogenase.	c-NAD-MDH2	MDH	TCA-cycle	1668	679	951	680.729	587	815	413	396	310	642	789	685	55.2963	23.7627	27.1291	31.6337	27.3012	28.7798	21.4925	16.8286	19.0872	25.497	26.0154	26.5799	35.396	29.2382	19.1361	26.0308	17.3161	2.20233	2.33233	0.541614	0.0674829	0.00675442	0.0237706	0.828478	-0.853997	-0.161771	-0.424818	0.267407
AT5G56720.1	Lactate/malate dehydrogenase family protein	predicted to encode a cytosolic malate dehydrogenase.	c-NAD-MDH3	MDH	TCA-cycle	73	26	55	25	22	51	42	25	14	56	67	26	3.2388	1.2188	2.09965	1.5552	1.37131	2.41367	2.92918	1.42442	1.1701	2.98072	2.96196	1.35482	2.18575	1.78006	1.84123	2.4325	1.01275	0.556372	0.950732	0.933345	0.766978	0.69603	0.80138	0.847748	-0.165116	0.304144	-0.272742	0.196517
AT1G53240.1	Lactate/malate dehydrogenase family protein	mMDH1 encodes a mitochrondrial malate dehydrogenase. It is expressed at higher levels than the other mitochrondrial isoform mMDH2 (At3G15020) according to transcript and proteomic analyses.	mMDH1	MDH	TCA-cycle	9571	9319	12223	7569	7721	8588	8068	9402	6701	9731	12240	9560	271.131	278.585	297.967	300.531	306.674	258.987	358.564	341.161	350.446	330.04	344.6	316.523	282.561	288.731	350.057	330.388	13.8528	25.9412	8.70802	14.0417	0.406109	0.671798	0.0268895	0.882588	0.308046	0.193808	0.0831854	-0.0310533
AT3G15020.1	Lactate/malate dehydrogenase family protein		mMDH2	MDH	TCA-cycle	1012	890	1249	960	878	1185.4	695	717	588	1038	1484	1108	31.1393	28.9046	33.0714	41.405	37.8911	38.8413	33.56	28.2707	33.5036	38.2515	45.3991	39.8765	31.0384	39.3791	31.7781	41.1757	2.08523	1.81764	3.03763	3.74673	0.880359	0.666954	0.0691502	0.535039	0.0329286	0.0628021	-0.36368	-0.333806
AT3G15020.2	Lactate/malate dehydrogenase family protein		mMDH2	MDH	TCA-cycle	0	0	0	0	0	5.59733	0	0	0	0	0	0	0	0	0	0	0	0.183257	0	0	0	0	0	0	0	0.0610857	0	0	0	0.105803	0	0	NA	NA	NA	NA	0	-0.0855411	0	-0.0855411
AT2G22780.1	peroxisomal NAD-malate dehydrogenase 1	encodes an peroxisomal NAD-malate dehydrogenase that is involved in fatty acid beta-oxidation through providing NAD to the process of converting fatty acyl CoA to acetyl CoA.	PMDH1	MDH	TCA-cycle	1905	2659	2258	1995	1878	2589	2283	2740	2027	3114	4413	3566	42.578	62.6871	43.4311	62.4891	58.8089	61.5544	79.9937	78.3687	83.0192	83.2658	97.9301	92.9844	49.5654	60.9508	80.4605	91.3934	11.3717	1.91291	2.36014	7.46048	0.00967653	5.16876e-08	0.876669	0.745476	0.687951	0.576667	-0.181689	-0.292972
AT5G09660.1	peroxisomal NAD-malate dehydrogenase 2	encodes a microbody NAD-dependent malate dehydrogenase encodes an peroxisomal NAD-malate dehydrogenase that is involved in fatty acid beta-oxidation through providing NAD to the process of converting fatty acyl CoA to acetyl CoA.	PMDH2	MDH	TCA-cycle	39846.3	27975.2	43617.7	26889.5	26730.6	44081	20338.8	25104.5	16417.5	23609.7	28745.2	22339.9	1239.93	918.843	1167.97	1172.86	1166.68	1460.76	993.254	1001.09	946.431	879.912	889.373	813.175	1108.91	1266.77	980.258	860.82	168.493	168.032	29.5562	41.5321	0.423245	2.99841e-11	0.00231285	0.948042	-0.177743	-0.556831	0.187246	-0.191841
AT5G09660.2	peroxisomal NAD-malate dehydrogenase 2	encodes a microbody NAD-dependent malate dehydrogenase encodes an peroxisomal NAD-malate dehydrogenase that is involved in fatty acid beta-oxidation through providing NAD to the process of converting fatty acyl CoA to acetyl CoA.	PMDH2	MDH	TCA-cycle	843.195	514.551	704.335	400.202	410.855	376.39	243.918	329.62	326.028	241.056	261.776	291.682	27.3188	17.598	19.6368	18.1753	18.6734	12.9885	12.4043	13.6883	19.6001	9.3554	8.43457	11.0588	21.5179	16.6124	15.2309	9.61626	5.12614	3.14826	3.83792	1.33142	0.0720069	0.00210441	0.0138994	0.316151	-0.472327	-0.730316	0.612468	0.354479
AT5G09660.3	peroxisomal NAD-malate dehydrogenase 2	encodes a microbody NAD-dependent malate dehydrogenase encodes an peroxisomal NAD-malate dehydrogenase that is involved in fatty acid beta-oxidation through providing NAD to the process of converting fatty acyl CoA to acetyl CoA.	PMDH2	MDH	TCA-cycle	18.9284	15.2119	14.7182	4.53944	7.15559	5.18196	4.35996	8.73403	9.02035	5.02905	4.42479	5.5292	0.577817	0.490116	0.386628	0.194236	0.306353	0.168444	0.20886	0.341635	0.509744	0.183853	0.134288	0.197404	0.484854	0.223011	0.353413	0.171848	0.0957031	0.0733193	0.150787	0.0332264	0.67158	0.773346	0.483571	0.506256	-0.133719	-0.0616515	0.207816	0.279883
AT5G09660.4	peroxisomal NAD-malate dehydrogenase 2	encodes a microbody NAD-dependent malate dehydrogenase encodes an peroxisomal NAD-malate dehydrogenase that is involved in fatty acid beta-oxidation through providing NAD to the process of converting fatty acyl CoA to acetyl CoA.	PMDH2	MDH	TCA-cycle	1332.59	1182.01	1394.24	492.78	716.355	954.448	581.967	921.117	634.468	744.263	749.56	647.897	39.16	36.6581	35.2574	20.2973	29.5198	29.8622	26.8336	34.6779	34.4659	26.1889	21.8947	22.2596	37.0252	26.5598	31.9925	23.4477	1.97702	5.42616	4.46897	2.38092	0.215279	0.282241	0.00463253	0.011524	-0.204818	-0.172863	0.432436	0.464391
AT3G47520.1	malate dehydrogenase	Encodes a protein with NAD-dependent malate dehydrogenase activity, located in chloroplasts.	pNAD-MDH	MDH	TCA-cycle	3238	2825	3930	2863	3016	3497	2908	2969	2259	5225	6622	5416	88.7914	81.7428	92.7382	110.036	115.947	102.072	125.089	104.27	114.23	171.521	180.44	173.532	87.7575	109.352	114.53	175.164	5.57014	6.96277	10.4127	4.6782	0.175511	1.961e-10	1.98013e-07	0.640575	0.380323	0.674813	-0.608658	-0.314168
AT1G52680.1	late embryogenesis abundant protein-related / LEA protein-related			MDH	TCA-cycle	0	0	0	0	0	0	0	2	0	0	0	0	0	0	0	0	0	0	0	0.187697	0	0	0	0	0	0	0.0625657	0	0	0	0.108367	0	NA	NA	NA	NA	0.087552	0	0.087552	0
AT3G53910.1	malate dehydrogenase-related			MDH	TCA-cycle	0	0	0	0	0	0	0	1	0	0	0	0	0	0	0	0	0	0	0	0.287016	0	0	0	0	0	0	0.095672	0	0	0	0.165709	0	NA	NA	NA	NA	0.131816	0	0.131816	0
AT4G13560.1	Late embryogenesis abundant protein (LEA) family protein			MDH	TCA-cycle	17	69	146	94	92	111	32	67	49	50	72	68	1.4437	6.21035	10.6656	11.203	11.0326	10.1073	4.29325	7.35494	8.26449	5.12055	6.13303	6.86743	6.10655	10.781	6.63756	6.04034	4.61183	0.589601	2.08054	0.877121	0.874295	0.000303357	0.726128	0.677976	0.103962	-0.742742	0.117467	-0.729237
AT2G13560.1	NAD-dependent malic enzyme 1	Encodes an NAD-dependent malic enzyme (NAD-ME) that does not act on oxaloacetate, indicating that it belongs to EC 1.1.1.39. It is a member of the alpha family of NAD-MEs in plants. It appears to function as a homodimer or as a heterodimer with the beta-type NAD-ME2 (At4g00570). NAD-ME1 transcript and protein levels are higher during the night than during the day.	NAD-ME1	NAD-ME	TCA-cycle	4419	4182	5128	3742	3823	5229	2973	2966	2641	4705	5980	5079	82.5855	82.4162	82.4754	97.9984	100.056	103.904	87.0641	70.8921	90.0365	105.147	110.896	110.615	82.4924	100.653	82.6642	108.886	0.0859158	2.99769	10.3027	3.24112	0.803157	0.947128	0.0117931	0.742798	0.00296669	0.112358	-0.393325	-0.283934
AT4G00570.1	NAD-dependent malic enzyme 2	Encodes an NAD-dependent malic enzyme (NAD-ME) that does not act on oxaloacetate, indicating that it belongs to EC 1.1.1.39. It is a member of the beta family of NAD-MEs in plants. It appears to function as a homodimer or as a heterodimer with the alpha-type NAD-ME2 (At2g13560). NAD-ME2 transcript and protein levels are higher during the night than during the day.	NAD-ME2	NAD-ME	TCA-cycle	3104	3057	3573	2578	2700	3390	2097	2001	1568	3040	3728	3239	56.9335	59.1261	56.3997	66.2615	69.3506	66.1093	60.2686	46.9371	52.4418	66.6741	67.8473	69.2258	57.4864	67.2405	53.2158	67.9157	1.44486	1.82901	6.69937	1.27723	0.442479	0.283155	0.0549996	0.871544	-0.109388	0.0142059	-0.346119	-0.222526
AT1G59900.1	pyruvate dehydrogenase complex E1 alpha subunit	encodes the e1 alpha subunit of the pyruvate dehydrogenase complex (PDC)	E1 ALPHA	PDC	TCA-cycle	3133	3491.65	3834	3067	2809	4343	3082	3641	2799	4727	5942	4900	91.7179	107.875	96.5856	125.848	115.313	135.363	141.565	136.552	151.45	165.699	172.904	167.703	98.7262	125.508	143.189	168.769	8.28852	10.0293	7.58061	3.71884	0.0204481	0.000211707	0.522667	0.551436	0.531917	0.424342	-0.235609	-0.343185
AT1G24180.1	Thiamin diphosphate-binding fold (THDP-binding) superfamily protein	Arabidopsis thaliana pyruvate dehydrogenase E1a-like subunit. 81% identical to a previously characterized Arabidopsis mitochondrial PDH E1a-subunit, At1g59900. Serine 296 phosphorylation of IAR4 has critical function in root hair formation and root development. Changing Ser296 in IAR4 to Ala resulted in a phenotype intermediate between mutant and wild-type, while substitution to Asp was either le…	IAR4	PDC	TCA-cycle	1867	2004.35	2181	1792	1673	2301	2112	2320	1793	3097	4091	3042	51.563	58.4133	51.8347	69.3672	64.7788	67.6452	91.5016	82.0636	91.3378	102.396	112.276	98.1716	53.937	67.2637	88.301	104.281	3.87897	2.31786	5.40237	7.23872	0.000376077	1.59332e-10	0.521918	0.617852	0.700898	0.625057	-0.2375	-0.313341
AT3G16950.1	lipoamide dehydrogenase 1	encodes a plastid lipoamide dehydrogenase, subunit of the pyruvate dehydrogenase complex which provides acetyl-CoA for de novo fatty acid biosynthesis. The gene is highly expressed in developing seeds.	LPD1	PDC	TCA-cycle	646.375	506.868	714.335	498.821	402.685	627.181	516.494	451.523	395.838	754.76	853.205	683.041	11.9812	9.90728	11.395	12.9567	10.4528	12.3605	15.0016	10.7037	13.382	16.7291	15.6925	14.7536	11.0945	11.9233	13.0291	15.7251	1.06912	1.30794	2.17057	0.988153	0.630993	0.0170208	0.473592	0.980152	0.214072	0.372034	-0.25359	-0.0956279
AT3G16950.2	lipoamide dehydrogenase 1	encodes a plastid lipoamide dehydrogenase, subunit of the pyruvate dehydrogenase complex which provides acetyl-CoA for de novo fatty acid biosynthesis. The gene is highly expressed in developing seeds.	LPD1	PDC	TCA-cycle	54.6253	41.132	43.6649	67.179	36.3145	34.8191	72.5065	44.4767	15.1618	70.2404	72.7948	27.9594	1.06046	0.842077	0.729503	1.82758	0.987367	0.718775	2.20587	1.10441	0.537413	1.63073	1.40245	0.632674	0.877347	1.17791	1.28256	1.22195	0.168274	0.578439	0.848376	0.522938	0.894671	0.970458	0.962214	0.971043	0.28196	0.0288846	0.0388283	-0.214247
AT3G52200.1	Dihydrolipoamide acetyltransferase, long form protein	dihydrolipoamide S-acetyltransferase (LTA3) mRNA, nuclear	LTA3	PDC	TCA-cycle	1433	1987	1924	1421	1410	1905	1627	1626	1452	2356.51	2851.99	2483.33	25.4604	37.2251	29.4187	35.3785	35.079	35.9831	45.2921	36.9422	47.0071	50.0603	50.2732	51.403	30.7014	35.4802	43.0805	50.5788	5.98632	0.46055	5.38461	0.721644	0.116208	1.82019e-06	0.56209	0.89764	0.475593	0.499666	-0.22664	-0.202567
AT3G52200.2	Dihydrolipoamide acetyltransferase, long form protein	dihydrolipoamide S-acetyltransferase (LTA3) mRNA, nuclear	LTA3	PDC	TCA-cycle	0	0	0	0	0	0	0	0	0	6.49291	13.013	12.6725	0	0	0	0	0	0	0	0	0	0.124791	0.207519	0.237249	0	0	0	0.189853	0	0	0	0.0582732	NA	0.0424368	0.105394	NA	0	0.250783	-0.250783	0
AT5G50850.1	Transketolase family protein		MAB1	PDC	TCA-cycle	5697	4565	5222	4140	4171	5050	4007	4673	3742	6165	7828	6710	157.34	133.039	124.109	160.257	161.502	148.461	173.602	165.294	190.622	203.833	214.836	216.546	138.163	156.74	176.506	211.738	17.1978	7.1968	12.9113	6.8994	0.242817	0.000198055	0.37454	0.938185	0.351096	0.431531	-0.261212	-0.180776
AT1G48030.1	mitochondrial lipoamide dehydrogenase 1	Encodes a mitochondrial lipoamide dehydrogenase whose expression is induced by light.	mtLPD1	PDC	TCA-cycle	5231.29	5757.46	8119.25	6302.94	6711.02	8308.82	5148.51	6016.45	3987.53	7774.2	9543.56	7567.83	128.794	149.542	172.022	217.482	231.556	217.665	198.77	189.621	180.405	229.048	233.373	217.519	150.119	222.234	189.599	226.647	21.6198	8.07332	9.18252	8.19525	0.390632	0.384031	0.437588	0.088057	0.33485	0.0282374	-0.256258	-0.562871
AT1G48030.2	mitochondrial lipoamide dehydrogenase 1	Encodes a mitochondrial lipoamide dehydrogenase whose expression is induced by light.	mtLPD1	PDC	TCA-cycle	975.708	847.536	1232.75	859.065	885.977	1164.18	995.493	858.553	693.475	1192.8	1751.44	1129.17	23.9912	21.9854	26.0847	29.6041	30.5306	30.4588	38.384	27.0245	31.3331	35.0979	42.7737	32.4134	24.0204	30.1978	32.2472	36.7617	2.04981	0.51544	5.73465	5.37681	0.226401	0.414441	0.912957	0.697132	0.410126	0.275477	-0.18369	-0.318339
AT3G17240.1	lipoamide dehydrogenase 2	lipoamide dehydrogenase precursor	mtLPD2	PDC	TCA-cycle	2851.18	4190.65	3400.36	3117.98	2983.44	4033.63	3313.16	3483.4	2897.19	5513.9	7456.61	6614.94	62.1759	96.3895	63.8131	95.2874	91.147	93.5621	113.258	97.1996	115.696	143.841	161.433	168.263	74.1262	93.3322	108.718	157.846	19.298	2.07975	10.0493	12.6	0.096178	6.69727e-16	2.88269e-05	0.714738	0.546411	0.751804	-0.533827	-0.328434
AT3G17240.2	lipoamide dehydrogenase 2	lipoamide dehydrogenase precursor	mtLPD2	PDC	TCA-cycle	34.0557	27.8091	12.8378	12.4765	20.4293	20.7832	17.4754	12.0886	28.5471	28.031	35.002	36.9263	3.23303	2.80103	1.04864	1.66314	2.74297	2.11867	2.62502	1.48619	5.45753	3.21421	3.33949	4.18313	2.3609	2.17493	3.18958	3.57894	1.1568	0.542109	2.04498	0.526977	0.868712	0.508207	0.811866	0.979436	0.317958	0.528291	-0.128209	0.0821243
AT3G17240.3	lipoamide dehydrogenase 2	lipoamide dehydrogenase precursor	mtLPD2	PDC	TCA-cycle	9.76172	32.5428	8.80352	20.5481	40.1317	65.5844	20.3661	19.5114	26.2601	70.0704	71.3841	62.1339	0.214207	0.753214	0.166246	0.631897	1.23376	1.53081	0.700571	0.547859	1.0554	1.83941	1.55515	1.59045	0.377889	1.13216	0.767943	1.66167	0.325924	0.457989	0.260392	0.154936	0.699295	0.771785	0.555519	0.758633	0.359612	0.320019	-0.59026	-0.629853
AT1G01090.1	pyruvate dehydrogenase E1 alpha	pyruvate dehydrogenase E1 alpha subunit	PDH-E1 ALPHA	PDC	TCA-cycle	4581	4877	6583	4007	3965	5059	4069	4337	3044	5185	6500	5210	119.661	134.413	147.976	146.697	145.177	140.638	166.702	145.06	146.388	162.109	168.68	158.952	134.017	144.171	152.717	163.247	14.1617	3.15236	12.1298	4.96284	0.725976	0.637167	0.74394	0.986193	0.187136	0.178117	-0.0955934	-0.104612
AT1G30120.1	pyruvate dehydrogenase E1 beta	Encodes a putative plastid pyruvate dehydrogenase E1 beta subunit that is distinct from the mitochondrial pyruvate dehydrogenase E1 beta subunit.	PDH-E1 BETA	PDC	TCA-cycle	3522	3157	4344	2527	2321	3056	2397	2520	1896	2920	3545	2843	95.7618	90.5748	101.64	96.3001	88.4704	88.4421	102.233	87.7491	95.0355	95.0409	95.775	90.3143	95.9922	91.0709	95.0059	93.7101	5.5362	4.52867	7.242	2.96364	0.74959	0.453377	0.140618	0.591004	-0.0147462	0.0407731	0.0196048	0.075124
AT1G34430.1	2-oxoacid dehydrogenases acyltransferase family protein			PDC	TCA-cycle	1800	1694	2725	1722	1647	2096	1482	1219	826	1760	2371	1696	42.5759	42.2686	55.4678	57.0832	54.59	52.7462	54.9629	36.9052	35.8598	49.812	55.6938	46.8196	46.7708	54.8065	42.576	50.7751	7.53342	2.17659	10.7401	4.51482	0.635074	0.038282	0.752191	0.88101	-0.132595	-0.108173	-0.248727	-0.224304
AT1G54220.1	Dihydrolipoamide acetyltransferase, long form protein			PDC	TCA-cycle	1010.93	923.355	1420.06	1028.89	1065.78	1244.3	860.345	946.061	753.83	1160.33	1485.97	1157.48	20.503	19.75	24.7853	29.2427	30.2767	26.8378	27.3476	24.5456	27.9444	28.1463	29.9126	27.3701	21.6794	28.7857	26.6125	28.4763	2.71598	1.7644	1.81472	1.30298	0.351702	0.239573	0.767275	0.36897	0.283939	-0.0150644	-0.0942338	-0.393237
AT1G54220.2	Dihydrolipoamide acetyltransferase, long form protein			PDC	TCA-cycle	63.0736	113.645	99.9444	77.1069	34.2248	97.6968	38.6551	18.9393	32.1699	33.6735	69.0295	51.5205	1.29076	2.45276	1.76014	2.21128	0.981058	2.12624	1.23984	0.49583	1.20357	0.824215	1.40214	1.22933	1.83455	1.77286	0.979747	1.15189	0.584563	0.687037	0.419476	0.296642	0.306182	0.388825	0.926077	0.919301	-0.517806	-0.365767	-0.120292	0.031747
AT2G34590.1	Transketolase family protein			PDC	TCA-cycle	1554	1536	2223	1617	1459	1971	1335	1251	875	1803	2186	1656	44.7122	46.6388	55.0405	65.2106	58.8621	60.3741	60.2641	46.1085	46.5033	62.113	62.5128	55.6955	48.7972	61.4823	50.9586	60.1071	5.49203	3.31616	8.06119	3.82578	0.956783	0.103962	0.695367	0.55827	0.0612998	-0.0321068	-0.233977	-0.327383
AT3G13930.1	Dihydrolipoamide acetyltransferase, long form protein			PDC	TCA-cycle	3473	3437	4192	3347	3485	4369	3430	3588	3063	5268	6640	5369	67.0847	70.0112	69.6843	90.5974	94.2789	89.7368	103.827	88.6465	108.012	121.69	127.282	120.879	68.9267	91.5377	100.162	123.284	1.6036	2.41263	10.1897	3.48632	0.0203208	0.000208822	0.194073	0.337808	0.532749	0.425524	-0.296972	-0.404197
AT4G16155.1	dihydrolipoyl dehydrogenases			PDC	TCA-cycle	2238	1761	2985	1824	1946	2202	1055	985	661	1441	1820	1378	44.2718	36.7377	50.8166	50.5636	53.9173	46.3212	32.7071	24.9245	23.885	34.0916	35.7314	31.7773	43.942	50.2674	27.1722	33.8668	7.04524	3.8067	4.82146	1.98662	0.00349425	2.45618e-10	0.467761	0.932239	-0.673793	-0.556188	-0.30758	-0.189975
AT5G66760.1	succinate dehydrogenase 1-1	One of two genes in Arabidopsis that encode a flavoprotein subunit of the mitochondrial succinate dehydrogenase complex.	SDH1-1	SDH	TCA-cycle	8704	5633	5156	3859	3861	4827	7165	8074	7119	7934	10626	8480	153.654	104.853	78.332	95.4611	95.4397	90.5904	198.176	182.26	228.961	167.462	186.105	174.398	112.28	93.8304	203.132	175.988	38.2062	2.80594	23.7417	9.4227	0.00638746	7.49021e-24	0.000190045	0.618824	0.849616	0.900233	0.20585	0.256467
AT2G18450.1	succinate dehydrogenase 1-2	Nuclear encoded mitochondrial flavoprotein subunit of succinate dehydrogenase complex .	SDH1-2	SDH	TCA-cycle	8	3	2	4	3	1	4	7	0	5	3	5	0.165029	0.0652685	0.0355051	0.115634	0.0866873	0.0219387	0.12933	0.184735	0	0.123368	0.0614274	0.120268	0.0886009	0.0747533	0.104688	0.101688	0.0678411	0.0479741	0.0948007	0.034901	NA	NA	0.876773	NA	0.0211643	0.0357099	0.00392395	0.0184695
AT3G27380.1	succinate dehydrogenase 2-1	One of three isoforms of the iron-sulfur component of the succinate dehydrogenase complex, a component of the mitochondrial respiratory chain complex II. The product of the nuclear encoded gene is imported into the mitochondrion. Expressed during germination and post-germinative growth.	SDH2-1	SDH	TCA-cycle	2255.39	2205.54	2049.51	1677.56	1567.02	2143.41	2392.51	3227.77	2569.11	2811.72	3789.14	3228.6	38.2561	39.4444	29.9179	39.8727	37.2152	38.6479	63.578	70.0018	79.3251	57.018	63.7579	63.7856	35.8728	38.5786	70.9683	61.5205	5.19121	1.3301	7.91792	3.8993	5.46434e-08	6.79547e-12	0.0119252	0.990928	0.964805	0.659609	0.203032	-0.102164
AT3G27380.2	succinate dehydrogenase 2-1	One of three isoforms of the iron-sulfur component of the succinate dehydrogenase complex, a component of the mitochondrial respiratory chain complex II. The product of the nuclear encoded gene is imported into the mitochondrion. Expressed during germination and post-germinative growth.	SDH2-1	SDH	TCA-cycle	0	0	0	0	0	0	0	0	0	0	0	22.9132	0	0	0	0	0	0	0	0	0	0	0	0.43333	0	0	0	0.144443	0	0	0	0.250183	NA	NA	NA	NA	0	0.194646	-0.194646	0
AT5G40650.1	succinate dehydrogenase 2-2	One of three isoforms of the iron-sulfur component of the succinate dehydrogenase complex, a component of the mitochondrial respiratory chain complex II. The product of the nuclear encoded gene is imported into the mitochondrion. Expressed during germination and post-germinative growth.	SDH2-2	SDH	TCA-cycle	944	801	831	595	515	727	722	963	688	1080	1266	1209	37.1008	33.2486	28.1028	32.7842	28.4181	30.4589	44.5772	48.5646	50.611	50.8895	49.5372	55.7204	32.8174	30.5537	47.9176	52.049	4.51447	2.18459	3.06849	3.2506	0.0158646	2.1482e-12	0.907741	0.513459	0.532588	0.749516	-0.116973	0.099955
AT5G65165.1	succinate dehydrogenase 2-3	One of three isoforms of the iron-sulfur component of the succinate dehydrogenase complex, a component of the mitochondrial respiratory chain complex II. The product of the nuclear encoded gene is imported into the mitochondrion. Transcripts appear during seed maturation, persist through dessication, are abundant in dry seeds, and markedly decline during germination.	SDH2-3	SDH	TCA-cycle	7	1	1	0	0	0	11	10	14	12	16	6	0.307736	0.0464477	0.0378273	0	0	0	0.760129	0.564532	1.15883	0.632867	0.700835	0.309761	0.13067	0	0.82783	0.547821	0.153404	0	0.302878	0.208948	0.0657378	0.0127814	0.531632	NA	0.692954	0.630239	0.239894	0.177178
AT5G09600.1	succinate dehydrogenase 3-1	Encodes one of the membrane anchor subunits of the mitochondrial respiratory complex II. The protein is encoded by the nuclear genome but is imported into the mitochondrion. There are two genes that encode this protein, the other is SDH3-2.	SDH3-1	SDH	TCA-cycle	2431.12	1851.49	1617.91	1262.88	1265.37	1678.7	1459.31	2052.62	1635.53	1834.4	2162.61	2136.94	106.032	85.3142	60.7166	77.2265	77.5278	78.0923	100.04	114.953	134.247	95.974	93.9715	109.438	84.0209	77.6155	116.413	99.7945	22.6854	0.439517	17.1502	8.41132	0.23709	0.0422749	0.042603	0.742798	0.465706	0.358531	0.220179	0.113004
AT5G09600.2	succinate dehydrogenase 3-1	Encodes one of the membrane anchor subunits of the mitochondrial respiratory complex II. The protein is encoded by the nuclear genome but is imported into the mitochondrion. There are two genes that encode this protein, the other is SDH3-2.	SDH3-1	SDH	TCA-cycle	40.5882	24.0009	37.5365	16.4997	23.2232	31.0316	11.0011	21.9797	36.6172	28.3134	23.0005	19.5538	1.59356	0.995233	1.26812	0.908198	1.28017	1.29879	0.678526	1.10731	2.69077	1.33276	0.899062	0.900267	1.28564	1.16239	1.4922	1.04403	0.299548	0.22033	1.0599	0.250049	0.965051	0.740235	0.724597	0.918781	0.124824	-0.0812079	0.286005	0.0799726
AT5G09600.3	succinate dehydrogenase 3-1	Encodes one of the membrane anchor subunits of the mitochondrial respiratory complex II. The protein is encoded by the nuclear genome but is imported into the mitochondrion. There are two genes that encode this protein, the other is SDH3-2.	SDH3-1	SDH	TCA-cycle	61.1833	17.448	92.5736	0	27.4564	0	70.6415	74.634	63.1781	25.2493	42.3404	68.1157	2.67451	0.805812	3.48196	0	1.68606	0	4.8537	4.18928	5.19819	1.32403	1.84401	3.49639	2.32076	0.56202	4.74706	2.22148	1.3727	0.973447	0.51284	1.1343	0.636494	0.112123	0.621833	0.277326	0.79131	1.04431	0.835101	1.0881
AT4G32210.1	succinate dehydrogenase 3-2	Encodes one of the membrane anchor subunits of the mitochondrial respiratory complex II. The protein is encoded by the nuclear genome but is imported into the mitochondrion. There are two genes that encode this protein, the other is SDH3-1.	SDH3-2	SDH	TCA-cycle	1587.1	1892.06	1959.98	1311.63	1352.95	1924.26	1676.04	2298.76	1628.68	2295.04	2863.05	2402.39	68.5995	86.3993	72.8944	79.4876	82.1461	88.7084	113.861	127.575	132.42	118.991	123.284	121.914	75.9644	83.4474	124.619	121.396	9.28854	4.74613	9.62622	2.19282	0.00100347	2.3477e-05	0.185733	0.991476	0.706788	0.535436	0.0374905	-0.133861
AT2G46505.1	succinate dehydrogenase subunit 4	Encodes succinate dehydrogenase ,a component of mitochondrial respiratory complex II. Nuclear encoded gene which is imported into the mitochondrion.	SDH4	SDH	TCA-cycle	865	1201	1167	838	846	1015	1197	1480	1025	1509	1860	1630	49.7763	73.0941	57.778	67.6338	68.5087	62.4089	108.453	109.604	113.008	104.351	106.879	110.61	60.2161	66.1838	110.355	107.28	11.8486	3.2983	2.36855	3.14871	0.000940644	1.72961e-11	0.136035	0.986348	0.863183	0.688581	0.0403995	-0.134201
AT1G47420.1	succinate dehydrogenase 5	predicted to encode subunit 5 of mitochondrial complex II and to participate in the respiratory chain	SDH5	SDH	TCA-cycle	2729.64	3480.77	3932.75	2733	2733.83	3575.74	3128.9	4033.95	2882.94	3967.87	5034.84	4340.92	109.855	147.962	136.19	154.205	154.495	153.427	197.843	208.35	217.427	191.477	201.768	204.926	131.336	154.042	207.873	199.39	19.5118	0.552269	9.8007	7.0327	0.0111842	0.00395485	0.0523536	0.862104	0.658426	0.370151	0.0598154	-0.22846
AT1G08480.1		predicted to encode subunit 6 of mitochondrial complex II and to participate in the respiratory chain	SDH6	SDH	TCA-cycle	1252	1376	1520	1154	1097	1505	931	1260	795	1228	1712	1411	79.1327	92.0218	82.6541	102.312	97.6417	101.713	92.714	102.583	96.9823	93.3394	108.151	105.349	84.6029	100.556	97.4264	102.28	6.66187	2.54119	4.94947	7.86835	0.748482	0.322152	0.800249	0.826824	0.201387	0.0242888	-0.0694404	-0.246538
AT3G47833.1		predicted to encode subunit 7 of mitochondrial complex II and to participate in the respiratory chain	SDH7A	SDH	TCA-cycle	636	823	893	714	734	803	756	1110	697	960	1329	1027	45.4094	62.2128	54.8511	71.5212	73.8767	61.3681	85.1321	102.221	97.0762	82.5142	94.9662	86.8371	54.1578	68.922	94.8098	88.1058	8.42313	6.64704	8.76699	6.32221	0.00871603	0.167568	0.274043	0.685019	0.796609	0.349773	0.104653	-0.342182
AT5G62575.1		predicted to encode subunit 7 of mitochondrial complex II and to participate in the respiratory chain	SDH7B	SDH	TCA-cycle	228.656	189.39	209.415	132.02	141.084	167.145	125.182	180.685	121.645	171.314	261.99	215.986	23.627	20.7771	18.6181	19.159	20.6385	18.5663	20.4889	24.2116	25.6026	21.4049	27.2423	26.6963	21.0074	19.4546	23.4344	25.1145	2.51238	1.06726	2.64396	3.22419	0.976294	0.37711	0.97404	0.743561	0.150923	0.352426	-0.0959394	0.105563
AT5G62575.2		predicted to encode subunit 7 of mitochondrial complex II and to participate in the respiratory chain	SDH7B	SDH	TCA-cycle	233.344	198.61	180.585	127.98	152.916	256.855	182.818	267.315	151.355	246.686	272.01	214.014	17.9573	16.189	11.9552	13.8195	16.6006	21.1728	22.2047	26.5574	22.8887	22.87	20.9691	19.5379	15.3672	17.1976	23.8836	21.1257	3.08429	3.71283	2.3407	1.67156	0.0589785	0.472714	0.205807	0.985475	0.604391	0.28197	0.169474	-0.152946
AT2G46390.1		predicted to encode subunit 8 of mitochondrial complex II and to participate in the respiratory chain	SDH8	SDH	TCA-cycle	908	1198	1252	861	935	1157	952	1284	618	1124	1535	1372	176.952	249.677	210.03	236.363	260.706	245.237	296.727	329.214	277.761	267.599	305.858	328.276	212.22	247.435	301.234	300.578	36.4119	12.3195	26.0209	30.6812	0.524996	0.32585	0.883912	0.903576	0.503325	0.279659	0.00313637	-0.22053
AT4G32208.1	heat shock protein 70 (Hsp 70) family protein			SDH	TCA-cycle	0	0	0	0	1.58808	0	0	1.90762	0	0	0	1.62596	0	0	0	0	0.160741	0	0	0.176667	0	0	0	0.138266	0	0.0535803	0.058889	0.0460887	0	0.0928039	0.101999	0.0798279	NA	NA	NA	NA	0.0825514	-0.0102952	0.0175462	-0.0753003
AT1G01010.1	NAC domain containing protein 1					154	178	114	72	98	120	331	367	333	334	532	463	3.86301	4.7107	2.46087	2.53125	3.44538	3.20312	13.0208	11.7859	15.3588	10.0268	13.2557	13.5608	3.67819	3.05992	13.3885	12.2811	1.13624	0.473591	1.81461	1.95823	1.19976e-10	9.15486e-20	0.219056	0.658408	1.62089	1.70985	0.115542	0.204501
AT1G01020.1	Arv1-like protein					145.687	128.744	162.017	98.4055	120.334	128.326	108.116	183.087	171.711	180.371	172.635	196.37	3.81585	3.5579	3.6518	3.61243	4.41802	3.57712	4.44147	6.14044	8.28085	5.65468	4.49223	6.00747	3.67518	3.86919	6.28759	5.38479	0.130555	0.475629	1.92391	0.792854	0.0688264	0.174317	0.480455	0.968095	0.640418	0.390958	0.190801	-0.0586589
AT1G01020.2	Arv1-like protein					134.313	176.256	192.983	103.594	78.6655	123.674	100.884	121.913	82.289	164.629	124.365	135.63	5.54438	7.68552	6.85465	5.9955	4.56039	5.44365	6.54374	6.45956	6.37393	8.14971	5.1128	6.56942	6.69485	5.33318	6.45908	6.61064	1.07948	0.723905	0.084906	1.51887	0.848192	0.655315	0.815524	0.427733	-0.0448961	0.265088	-0.0290214	0.280963
AT1G01030.1	AP2/B3-like transcriptional factor family protein					42	34	57	20	26	25	49	42	34	59	59	71	0.923206	0.78829	1.07823	0.616094	0.800683	0.584529	1.68844	1.18134	1.36888	1.55145	1.28756	1.82053	0.929909	0.667102	1.41289	1.55318	0.145086	0.116756	0.256398	0.266489	0.433548	0.00674469	0.985822	0.607393	0.322228	0.614953	-0.0815351	0.21119
AT1G01040.1	dicer-like 1	Encodes a Dicer homolog. Dicer is a RNA helicase involved in microRNA processing. Mutations in this locus can result in embryo lethality. Embryo shape at seed maturity is globular-elongate. Other mutants convert the floral meristems to an indeterminate state, others yet show defects in ovule development. mRNA is expressed in all shoot tissues. DCL1 is able to produce miRNAs and siRNAs.				909.115	783.185	750.843	913.239	831.163	1252.03	782.281	380.623	784.524	1183.18	1499	1150	5.74602	5.21499	4.08441	8.08626	7.34556	8.40078	7.73601	3.07066	8.90955	8.9284	9.38248	8.43876	5.01514	7.9442	6.57207	8.91655	0.848641	0.541764	3.08856	0.471972	0.842893	0.86632	0.585125	0.107039	0.33209	0.148885	-0.389149	-0.572354
AT1G01040.2	dicer-like 1	Encodes a Dicer homolog. Dicer is a RNA helicase involved in microRNA processing. Mutations in this locus can result in embryo lethality. Embryo shape at seed maturity is globular-elongate. Other mutants convert the floral meristems to an indeterminate state, others yet show defects in ovule development. mRNA is expressed in all shoot tissues. DCL1 is able to produce miRNAs and siRNAs.				676.885	742.815	729.157	363.761	496.837	562.972	258.719	558.377	208.476	462.823	402.996	643	4.55766	5.26941	4.22551	3.43133	4.67792	4.02433	2.72573	4.79922	2.5235	3.72083	2.68734	5.02718	4.68419	4.04453	3.34948	3.81178	0.533329	0.62354	1.25957	1.17257	0.424552	0.750834	0.977206	0.73353	-0.386112	-0.0681472	-0.145728	0.172237
AT1G01050.1	pyrophosphorylase 1	Encodes a soluble protein with inorganic pyrophosphatase activity that is highly specific for Mg-inorganic pyrophosphate.				3098	3004	4294	2658	2666	3603	2248	2762	2135	3063	3806	3191	144.78	148.355	172.665	174.177	175.092	179.667	165.19	165.826	188.525	171.782	177.299	175.273	155.267	176.312	173.18	174.785	15.1731	2.94131	13.2927	2.79073	0.85386	0.140001	0.317813	0.939771	0.156572	-0.0124809	-0.0132275	-0.18228
AT1G01060.1	Homeodomain-like superfamily protein	LHY encodes a myb-related putative transcription factor involved in circadian rhythm along with another myb transcription factor CCA1				12678	10528.3	12736.1	4673.7	4851.44	8303.48	5269.85	6902.96	6130.88	4368.99	4138.16	4288.63	191.46	167.616	165.527	98.8984	102.557	133.268	124.652	133.248	168.154	78.862	61.9752	75.3931	174.868	111.574	142.018	72.0768	14.4073	18.876	23.0389	8.9185	0.119273	8.11631e-06	4.9168e-11	0.00018433	-0.298294	-0.623395	0.968712	0.643611
AT1G01060.2	Homeodomain-like superfamily protein	LHY encodes a myb-related putative transcription factor involved in circadian rhythm along with another myb transcription factor CCA1				1221.22	1400.56	1591.22	597.689	226.345	543.62	287.822	292.569	299.331	83.2125	16.283	55.3925	17.6808	21.3756	19.8266	12.1249	4.5868	8.36387	6.52637	5.41364	7.8647	1.43986	0.233766	0.933386	19.6277	8.35852	6.60157	0.869004	1.85542	3.76905	1.22726	0.605619	0.0130111	0.133395	0.208264	0.011311	-1.44021	-2.32401	2.02403	1.14023
AT1G01060.3	Homeodomain-like superfamily protein	LHY encodes a myb-related putative transcription factor involved in circadian rhythm along with another myb transcription factor CCA1				3322.53	3167.48	3442.15	2568.23	2940.62	3976.94	2706.24	1922.45	2160.92	1857.32	2790.03	2105.41	54.1419	54.4186	48.2722	58.6421	67.0862	68.8838	69.0825	40.0497	64.0462	36.1805	45.0961	39.9523	52.2776	64.8707	57.7261	40.4096	3.47151	5.46849	15.514	4.47536	0.954233	1.29817e-08	0.0171024	0.80676	0.140474	-0.66967	0.504036	-0.306109
AT1G01060.4	Homeodomain-like superfamily protein	LHY encodes a myb-related putative transcription factor involved in circadian rhythm along with another myb transcription factor CCA1				8862.03	8507.17	9766.8	4386.91	4951.01	6771.48	5125.7	5860.68	5542.09	4104.19	4809.26	4159.14	137.218	138.87	130.148	95.1793	107.315	111.435	124.316	115.998	155.924	75.9603	73.8529	74.9752	135.412	104.643	132.079	74.9295	4.63298	8.45081	21.0647	1.05444	0.715703	1.19901e-10	1.81612e-21	0.0291626	-0.035684	-0.476467	0.809555	0.368772
AT1G01060.5	Homeodomain-like superfamily protein	LHY encodes a myb-related putative transcription factor involved in circadian rhythm along with another myb transcription factor CCA1				720.25	865.542	788.773	740.47	1178.59	1413.48	400.389	320.335	509.779	762.432	904.267	902.436	10.8009	13.6833	10.1797	15.5591	24.7399	22.5269	9.4043	6.14004	13.8822	13.6657	13.4477	15.753	11.5546	20.942	9.80885	14.2888	1.86946	4.79122	3.8869	1.27271	0.494089	0.0108143	0.311639	0.0437904	-0.216007	-0.521218	-0.500263	-0.805473
AT1G01070.1	nodulin MtN21 /EamA-like transporter family protein	nodulin MtN21-like transporter family protein				581.572	200	431.9	247	215.602	240.564	223	104.794	92	301.296	537.43	166.243	19.3297	7.01748	12.3526	11.5079	10.0536	8.51702	11.635	4.46497	5.67985	11.997	17.7665	6.46756	12.8999	10.0262	7.25994	12.077	6.17433	1.49563	3.8373	5.6499	0.293659	0.967159	0.555273	0.818319	-0.750874	0.246102	-0.662831	0.334145
AT1G01070.2	nodulin MtN21 /EamA-like transporter family protein	nodulin MtN21-like transporter family protein				4.42762	0	4.10014	0	8.39786	3.436	0	7.20599	0	4.7036	19.5701	4.75683	0.133156	0	0.106109	0	0.35419	0.110029	0	0.277667	0	0.169397	0.585088	0.167289	0.079755	0.15474	0.0925557	0.307258	0.0703813	0.181279	0.160311	0.24061	NA	NA	NA	NA	0.0170028	0.178976	-0.258837	-0.0968636
AT1G01073.1						0	0	0	0	0	0	0	0	0	0	0	0	0	0	0	0	0	0	0	0	0	0	0	0	0	0	0	0	0	0	0	0	NA	NA	NA	NA	0	0	0	0
AT1G01080.1	RNA-binding (RRM/RBD/RNP motifs) family protein					1590.82	1722.44	2614.79	1785.45	1964.41	2438.51	1246.98	1561.43	1158.94	1733.52	2052.84	1782.36	52.5118	60.0208	74.2728	82.6152	90.9713	85.74	64.6137	66.0697	71.0396	68.5506	67.396	68.8616	62.2685	86.4422	67.241	68.2694	11.0532	4.22207	3.36927	0.772205	0.94306	8.76293e-09	0.341716	0.368142	0.109152	-0.336111	-0.0215794	-0.466843
AT1G01080.2	RNA-binding (RRM/RBD/RNP motifs) family protein					45.1839	66.5628	85.2097	87.5479	47.5911	35.4927	30.0216	35.5743	41.0614	58.4807	78.1645	30.6385	1.48767	2.31352	2.41417	4.04057	2.19826	1.24474	1.5516	1.5014	2.51023	2.30662	2.55958	1.18066	2.07179	2.49452	1.85441	2.01562	0.508357	1.42127	0.568511	0.734075	0.847052	0.733269	0.964193	0.998161	-0.105885	-0.212641	-0.0792621	-0.186018
AT1G01100.1	60S acidic ribosomal protein family					20.0368	20.6642	19.0045	24.9804	26.3755	28.1695	23.6559	33.5664	20.7407	16.406	22.5771	43.0769	1.77166	1.93718	1.44561	3.10035	3.29496	2.67185	3.30623	3.83906	3.65981	1.7503	2.00369	4.53493	1.71815	3.02239	3.6017	2.76297	0.250115	0.318787	0.271126	1.53978	0.566236	0.775344	0.677853	0.856691	0.759542	-0.0961787	0.290294	-0.565427
AT1G01100.2	60S acidic ribosomal protein family					5824.52	5268.36	6153.34	4398.05	4271.39	4468.37	4927.29	5768.85	3244.88	6018.65	7320.84	6277.79	467.845	448.336	425.179	495.72	484.196	384.612	624.901	598.528	514.474	582.646	589.375	598.811	447.12	454.843	579.301	590.277	21.359	61.0939	57.6697	8.12019	0.323279	0.169515	0.757333	0.84884	0.372916	0.375299	-0.0270336	-0.0246508
AT1G01100.3	60S acidic ribosomal protein family					9.56676	3.13405	3.37159	5.83407	9.37687	3.12409	6.65076	3.1865	0	3.38257	12.5715	3.12182	0.888695	0.308778	0.269435	0.76079	1.23137	0.311487	0.977114	0.383166	0	0.379354	1.17302	0.34576	0.488969	0.767882	0.453427	0.632711	0.346731	0.459983	0.492332	0.468222	NA	0.871218	NA	0.955154	-0.0348558	-0.114753	-0.167811	-0.247708
AT1G01100.4	60S acidic ribosomal protein family					5.37032	0	10.2864	10.1385	0	9.34096	0	0	5.38344	4.5644	14.0064	9.00795	0.454065	0	0.748151	1.203	0	0.84679	0	0	0.903553	0.465373	1.18777	0.905634	0.400739	0.683263	0.301184	0.852926	0.376915	0.617947	0.521667	0.364071	0.788215	0.669294	0.371236	0.975109	-0.106362	0.138544	-0.50998	-0.265073
AT1G01110.1	IQ-domain 18					28.5653	2.78787	21.8834	17.1304	7.82168	0	0	14.2324	1.90156	0	0	0	0.85507	0.0880758	0.563693	0.718745	0.328346	0	0	0.545848	0.105294	0	0	0	0.50228	0.34903	0.217047	0	0.387168	0.359819	0.289576	0	0.573039	NA	NA	0.868	-0.303768	-0.431923	0.283385	0.155231
AT1G01110.2	IQ-domain 18					78.4347	52.2121	95.1166	81.8696	80.1783	114	49	33.7676	23.0984	51	76	30	1.8541	1.30199	1.93493	2.71226	2.65589	2.86706	1.81614	1.02169	1.00216	1.44253	1.78411	0.827665	1.69701	2.74507	1.28	1.35143	0.344474	0.109342	0.464416	0.484686	0.550242	0.001382	0.938559	0.385789	-0.242327	-0.671451	-0.0445097	-0.473634
AT1G01115.1						0	0	0	0	0	0	0	0	0	0	0	0	0	0	0	0	0	0	0	0	0	0	0	0	0	0	0	0	0	0	0	0	NA	NA	NA	NA	0	0	0	0
AT1G01120.1	3-ketoacyl-CoA synthase 1	Encodes a condensing enzyme KCS1 (3-ketoacyl-CoA synthase 1) which is involved in the critical fatty acid elongation process in wax biosynthesis.				5327	3745	4219	1509	1463	1696	1150	1152	778	513	672	542	117.495	87.1263	80.0819	46.6439	45.2089	39.7909	39.7631	32.5141	31.4336	13.5362	14.7156	13.9456	94.9011	43.8812	34.5703	14.0658	19.8814	3.61427	4.52946	0.598817	1.52665e-17	6.96798e-66	4.03669e-35	2.34317e-12	-1.43088	-1.57484	1.23939	1.09543
AT1G01130.1						81	61	60	58	48	51	37	45	27	35	36	50	13.9157	11.1781	8.86486	14.016	11.7644	9.4934	10.1382	10.1305	10.3636	7.32818	6.2947	10.4757	11.3196	11.7579	10.2108	8.03286	2.52839	2.26131	0.132414	2.17776	0.660323	0.05437	0.406529	0.967453	-0.136065	-0.49814	0.31163	-0.0504447
AT1G01140.1	CBL-interacting protein kinase 9	Encodes a CBL-interacting protein kinase with similarity to SOS2				1196	2301.43	1560.55	1456.84	1626.53	2005.67	2823.12	3124.92	2437.9	3449.04	4439.49	4256.12	29.9817	60.8669	33.665	51.1837	57.1467	53.5018	110.983	100.289	112.367	103.473	110.545	124.576	41.5045	53.9441	107.88	112.865	16.8691	3.006	6.61003	10.741	0.00054524	5.70016e-20	0.528127	0.775114	1.35705	1.05128	-0.0645856	-0.370347
AT1G01140.2	CBL-interacting protein kinase 9	Encodes a CBL-interacting protein kinase with similarity to SOS2				0	20.2739	47.2457	9.10191	8.95747	15.3287	28.881	0	22.9766	26.4063	57.3113	59.8733	0	0.53445	1.01591	0.318744	0.313689	0.407569	1.13169	0	1.05549	0.78963	1.42243	1.74676	0.516787	0.346667	0.72906	1.31961	0.508185	0.0528029	0.632533	0.486779	0.975715	0.463042	0.553009	0.946003	0.18897	0.784487	-0.423892	0.171625
AT1G01140.3	CBL-interacting protein kinase 9	Encodes a CBL-interacting protein kinase with similarity to SOS2				10.9951	18.2925	19.2083	11.059	10.5091	0	0	17.0848	22.1231	19.5566	21.1944	33.0024	0.27367	0.480347	0.411431	0.385778	0.366598	0	0	0.544397	1.01222	0.58253	0.523987	0.959062	0.388483	0.250792	0.518872	0.688526	0.105232	0.217404	0.506593	0.236112	0.811673	0.346524	0.66478	0.820572	0.129491	0.432923	-0.152764	0.150667
AT1G01150.1	Homeodomain-like protein with RING/FYVE/PHD-type zinc finger domain					4	4	4	4	2	2	3	6	1	1	2	3	0.150165	0.158577	0.129215	0.210518	0.105395	0.0800224	0.176889	0.288949	0.0701114	0.0449993	0.0747312	0.132	0.145986	0.131978	0.17865	0.0839102	0.0151206	0.0691902	0.109429	0.0442207	NA	NA	NA	NA	0.0405461	-0.0626013	0.12089	0.0177425
AT1G01160.1	GRF1-interacting factor 2	Arabidopsis thaliana GRF1-interacting factor 2 (GIF2) mRNA				488.715	493.42	533.874	358.871	397.369	620.617	379.742	395.754	361.398	459.216	623.437	526.916	21.0765	22.481	19.8111	21.6997	24.0725	28.546	25.7395	21.9138	29.3143	23.7555	26.785	26.6789	21.1229	24.7727	25.6559	25.7398	1.33555	3.47645	3.70096	1.71927	0.551946	0.733193	0.536004	0.895532	0.268915	0.0531431	-0.00453559	-0.220307
AT1G01160.2	GRF1-interacting factor 2	Arabidopsis thaliana GRF1-interacting factor 2 (GIF2) mRNA				55.8908	57.764	86.2792	64.9284	45.1702	83.1893	42.3818	83.4472	32.8526	74.2478	60.6638	87.0836	2.20334	2.40509	2.92674	3.5885	2.50021	3.4961	2.62478	4.22128	2.4245	3.50933	2.38104	4.02597	2.51172	3.19494	3.09019	3.30545	0.373303	0.603422	0.984661	0.841204	0.870145	0.888666	0.97399	0.910472	0.219987	0.0375139	-0.0739962	-0.25647
AT1G01170.1	Protein of unknown function (DUF1138)					1217.86	1060.65	1353.93	750.8	780.411	1095.45	708.664	898.768	422.69	1062.4	1180.53	931.404	128.951	119.26	123.346	111.658	117.023	124.718	118.895	123.463	91.4747	136.069	125.841	118.063	123.852	117.8	111.278	126.658	4.8653	6.56455	17.3012	9.03074	0.442963	0.820695	0.870169	0.556446	-0.153153	0.103749	-0.18521	0.071692
AT1G01170.2	Protein of unknown function (DUF1138)					14.539	26.162	18.921	23.4011	28.0497	24.7394	24.2122	19.0306	15.0594	32.1326	36.3733	21.5955	1.59158	3.04278	1.78247	3.59914	4.35141	2.91393	4.20252	2.70491	3.38661	4.25771	4.01185	2.83389	2.13894	3.62149	3.43135	3.70115	0.788543	0.719001	0.749807	0.761063	0.712356	0.917921	0.999754	0.796751	0.497466	0.0246546	-0.0852685	-0.55808
AT1G01180.1	S-adenosyl-L-methionine-dependent methyltransferases superfamily protein					231	281	246	228	247	320	133	153	107	312	375	342	8.68897	11.1619	7.96221	12.0229	13.0418	12.8287	7.85747	7.38266	7.51726	14.0673	14.0396	15.0777	9.27103	12.6311	7.5858	14.3949	1.67738	0.537414	0.244712	0.591513	0.25193	0.7656	7.97182e-06	0.377884	-0.258556	0.175544	-0.842425	-0.408325
AT1G01190.1	cytochrome P450, family 78, subfamily A, polypeptide 8	member of CYP78A				40	40	87	35	29	16	16	11	11	40	42	13	1.05847	1.11683	1.98113	1.29807	1.07572	0.450612	0.664078	0.372735	0.536122	1.26696	1.10421	0.401831	1.38548	0.941467	0.524312	0.924334	0.516676	0.439391	0.14603	0.459759	0.0324769	0.891604	0.581397	0.641531	-0.64612	-0.0127885	-0.336201	0.29713
AT1G01200.1	RAB GTPase homolog A3					84	66	125	65	49	113	46	41	22	35	60	32	3.89725	3.23584	4.99007	4.22861	3.19476	5.59393	3.35569	2.44366	1.92779	1.94864	2.77471	1.7448	4.04105	4.3391	2.57571	2.15605	0.885912	1.2034	0.723051	0.545383	0.143335	0.000821171	0.533818	0.983443	-0.495494	-0.758477	0.180111	-0.0828714
AT1G01210.1	DNA-directed RNA polymerase, subunit M, archaeal					324	352	378.742	171	150	223	168	238	162	291	334	301	26.8642	30.9276	27.0138	19.897	17.5579	19.8203	22.0009	25.5001	26.6054	29.0891	27.7683	29.661	28.2685	19.0917	24.7021	28.8395	2.30403	1.32889	2.40373	0.97073	0.253376	0.00405005	0.703421	0.00354686	-0.187462	0.57062	-0.215334	0.542748
AT1G01220.1	L-fucokinase/GDP-L-fucose pyrophosphorylase	Encodes a bifunctional enzyme that has both L-fucokinase and GDP-L-fucose pyrophosphorylase activities. It catalyzes the two steps of the L-fucose salvage pathway for the generation of activated GDP-L-fucose. This pathway seems to be of minor importance for cell wall polysaccharide biosynthesis compared to the de novo GDP-L-fucose biosynthesis pathway in Arabidopsis.				1022	1009	1218	1093	1096	1454	630	687	596	1182	1393	1203	11.6542	12.1264	11.9536	17.463	17.4867	17.613	11.2474	10.0076	12.2876	16.103	15.7437	15.9514	11.9114	17.5209	11.1809	15.9327	0.238912	0.0806364	1.14146	0.180378	0.527829	0.00457558	0.00108637	0.0348678	-0.0840287	-0.129342	-0.475195	-0.520509
AT1G01225.1	NC domain-containing protein-related					73	44	66	47	44	73	39	31	29	49	63	31	3.22027	2.05074	2.50517	2.90703	2.72684	3.43499	2.7043	1.7561	2.40914	2.59313	2.76908	1.606	2.59206	3.02295	2.28985	2.32274	0.589587	0.368032	0.485226	0.626916	0.718904	0.159918	0.846707	0.953405	-0.126791	-0.275883	-0.0143516	-0.163444
AT1G01230.1	ORMDL family protein					616	605	662	493	469	760	327	364	259	501	645	576	34.875	36.2236	32.2463	39.1458	37.3616	45.9696	29.1456	26.5172	28.0603	34.0818	36.4588	38.4442	34.4483	40.8257	27.9077	36.3283	2.02269	4.54322	1.32083	2.18413	0.0636755	0.010569	0.127491	0.858194	-0.294263	-0.16412	-0.368815	-0.238672
AT1G01240.1						254.137	242.771	255.039	212.401	158.848	307.034	141.847	120.911	120.337	402.348	498.174	438.209	8.6176	8.69097	7.44181	10.0963	7.55763	11.0912	7.55122	5.25645	7.58599	16.3462	16.8038	17.3966	8.25013	9.58171	6.79789	16.8489	0.700983	1.82212	1.33504	0.526648	0.289305	1.67802e-05	5.98678e-10	0.950821	-0.24639	0.75426	-1.19468	-0.194028
AT1G01240.2						61.1889	33.8209	17.7202	18.6967	50.8336	24.2942	0	27.013	18.6821	46.5249	41.0699	15.3509	1.93848	1.13097	0.483077	0.830262	2.25893	0.819672	0	1.09676	1.09723	1.76541	1.29378	0.568972	1.18418	1.30295	0.73133	1.20939	0.729159	0.827916	0.63335	0.602667	0.616638	0.925534	0.629065	0.994826	-0.335208	-0.0598396	-0.351766	-0.0763971
AT1G01240.3						36.6746	37.4079	30.2413	22.902	20.3183	44.6714	7.15265	8.07596	14.9809	95.1271	128.756	97.4397	0.789934	0.84983	0.560551	0.691294	0.613094	1.0234	0.241496	0.222569	0.590692	2.451	2.75314	2.4479	0.733438	0.775929	0.351586	2.55068	0.152691	0.217853	0.207288	0.175342	0.278984	3.11965e-05	1.16316e-05	0.986756	-0.358984	0.999521	-1.39344	-0.0349377
AT1G01250.1	Integrase-type DNA-binding superfamily protein	encodes a member of the DREB subfamily A-4 of ERF/AP2 transcription factor family. The protein contains one AP2 domain. There are 17 members in this subfamily including TINY.				141	105	272	83	91	187	66	55	37	75	86	66	7.89007	6.21343	13.0955	6.51386	7.1645	11.1787	5.81382	3.95978	3.9587	5.0424	4.80422	4.35305	9.06633	8.28569	4.57743	4.73322	3.58865	2.52646	1.07074	0.350116	0.0525946	0.000492959	0.910512	0.901961	-0.851865	-0.695662	-0.0397451	0.116458
AT1G01260.1	basic helix-loop-helix (bHLH) DNA-binding superfamily protein					213.517	285.209	252.248	142.772	108.506	211.826	155.598	114.564	111.015	210.492	257.13	220.452	3.39189	4.77671	3.44859	3.17805	2.41307	3.5766	3.87193	2.32654	3.206	3.99712	4.05135	4.07766	3.8724	3.05591	3.13482	4.04204	0.783671	0.591303	0.77515	0.0410686	0.570746	0.491949	0.711455	0.593263	-0.236806	0.313984	-0.286183	0.264607
AT1G01260.2	basic helix-loop-helix (bHLH) DNA-binding superfamily protein					107.003	37.3547	150.166	64.3139	69.226	42.9808	26.3739	87.8363	28.1902	88.1105	101.356	38.3031	1.85249	0.681878	2.23733	1.56022	1.67808	0.791031	0.715359	1.94439	0.888774	1.82376	1.74078	0.772446	1.59057	1.34311	1.18284	1.44566	0.81013	0.481733	0.665196	0.584497	0.919107	0.990979	0.96984	0.983443	-0.24706	0.0618001	-0.164018	0.144842
AT1G01260.3	basic helix-loop-helix (bHLH) DNA-binding superfamily protein					50.4798	107.436	63.5866	53.914	27.268	152.193	87.0286	57.5993	79.7948	63.3971	48.5141	118.245	0.802243	1.80009	0.869678	1.2006	0.606665	2.57078	2.16653	1.17019	2.30536	1.20437	0.764705	2.18806	1.15734	1.45935	1.88069	1.38571	0.557661	1.0073	0.619217	0.728799	0.732065	0.962194	0.688764	0.992025	0.417165	-0.0438564	0.271996	-0.189025
AT1G01270.1	pre-tRNA					0	0	0	0	0	0	0	0	0	0	0	0	0	0	0	0	0	0	0	0	0	0	0	0	0	0	0	0	0	0	0	0	NA	NA	NA	NA	0	0	0	0
AT1G01280.1	cytochrome P450, family 703, subfamily A, polypeptide 2	member of CYP703A CYP703A2 is expressed specifically in anthers of land plants, catalyzing the in-chain hydroxylation at the C-7 position of medium-chain saturated fatty acids (lauric acid in-chain hydroxylase) which is involved in pollen development (sporopollenin synthesis).				0	0	1	0	0	0	0	0	0	0	0	0	0	0	0.0228658	0	0	0	0	0	0	0	0	0	0.00762193	0	0	0	0.0132016	0	0	0	NA	NA	NA	NA	-0.0109544	0	0	0.0109544
AT1G01290.1	cofactor of nitrate reductase and xanthine dehydrogenase 3	COFACTOR OF NITRATE REDUCTASE AND XANTHINE DEHYDROGENASE 3. Encodes a protein involved in molybdenum cofactor biosynthesis. Homologous to E.coli MoaC. Expression is low in all tissues examined, except in roots. Appears to have targeting signals for chloroplast or mitochondria				87.9905	90.6235	117.315	58.4866	57.9731	82.064	69.4991	71.4404	67.3374	80.2852	97.3756	103.13	3.65568	3.9772	4.19389	3.4068	3.38265	3.63561	4.53729	3.80992	5.25131	4.00023	4.02928	5.02798	3.94226	3.47502	4.53284	4.3525	0.270801	0.139598	0.720705	0.585166	0.905809	0.703927	0.741188	0.812217	0.16285	0.258318	0.0478082	0.143276
AT1G01290.2	cofactor of nitrate reductase and xanthine dehydrogenase 3	COFACTOR OF NITRATE REDUCTASE AND XANTHINE DEHYDROGENASE 3. Encodes a protein involved in molybdenum cofactor biosynthesis. Homologous to E.coli MoaC. Expression is low in all tissues examined, except in roots. Appears to have targeting signals for chloroplast or mitochondria				292.01	290.376	256.685	178.513	185.027	232.936	194.501	271.56	207.663	217.715	292.624	248.87	13.0005	13.6592	9.83299	11.1435	11.5733	11.0625	13.6122	15.5265	17.4197	11.6287	12.9816	13.0138	12.1642	11.2598	15.5195	12.5414	2.0456	0.274532	1.90376	0.790556	0.418719	0.928833	0.02421	0.721244	0.327544	0.143442	0.286794	0.102692
AT1G01300.1	Eukaryotic aspartyl protease family protein					1232	1071	1318	1178	1158	1479	752	606	495	940	1180	847	28.4258	26.0667	26.1699	38.0913	37.4376	36.3034	27.2031	17.8948	20.9475	25.9495	27.0351	22.8045	26.8875	37.2774	22.0151	25.263	1.33323	0.904647	4.7451	2.19725	0.0518374	1.91027e-13	0.853708	0.143534	-0.277034	-0.543461	-0.190451	-0.456877
AT1G01305.1						0	0	0	0	0	0	0	0	0	0	0	0	0	0	0	0	0	0	0	0	0	0	0	0	0	0	0	0	0	0	0	0	NA	NA	NA	NA	0	0	0	0
AT1G01310.1	CAP (Cysteine-rich secretory proteins, Antigen 5, and Pathogenesis-related 1 protein) superfamily protein					0	0	1	0	1	1	0	1	0	2	1	0	0	0	0.0401622	0	0.0655961	0.0498053	0	0.059965	0	0.112029	0.0465272	0	0.0133874	0.0384671	0.0199883	0.0528521	0.0231877	0.0342363	0.0346208	0.0562817	NA	NA	NA	NA	0.00936685	0.0198472	-0.0457501	-0.0352698
AT1G01320.1	Tetratricopeptide repeat (TPR)-like superfamily protein					9726.1	8700.08	11431.6	6721.31	7591.55	8255.97	7144.86	8377.81	7831.52	10955.3	11502	10711.2	63.9474	60.2638	64.688	61.9093	69.7941	57.6267	73.5017	70.3105	92.5477	85.9999	74.8929	81.7692	62.9664	63.11	78.7866	80.8873	2.36963	6.17193	12.0238	5.60577	0.365636	0.100909	0.571522	0.844689	0.318833	0.35309	-0.0374932	-0.00323587
AT1G01320.2	Tetratricopeptide repeat (TPR)-like superfamily protein					7084.9	6592.92	8272.38	4378.69	4761.45	6118.03	5999.14	4928.19	5262.48	6720.7	8529.04	6933.76	46.3135	45.4045	46.541	40.0991	43.5226	42.4574	61.3592	41.1211	61.8271	52.4536	55.2147	52.6264	46.0863	42.0264	54.7691	53.4316	0.601341	1.75198	11.8219	1.54665	0.614045	0.0317329	0.478825	0.48283	0.244158	0.339223	0.0350233	0.130087
AT1G01340.1	cyclic nucleotide gated channel 10	member of Cyclic nucleotide gated channel family				31.869	65.2446	38.6003	35.2034	25.505	82.6587	8.68849	61.1277	37.2619	30.439	53.9588	109.615	0.543674	1.17357	0.566712	0.841539	0.60921	1.49901	0.232216	1.33334	1.15727	0.620821	0.913173	2.17813	0.761319	0.983253	0.907609	1.23737	0.357206	0.461517	0.591495	0.827728	0.984218	0.950529	0.838235	0.975422	0.115109	0.173938	-0.230042	-0.171213
AT1G01340.2	cyclic nucleotide gated channel 10	member of Cyclic nucleotide gated channel family				158.131	363.755	122.4	213.797	261.495	344.341	310.312	201.872	255.738	563.561	407.041	529.385	2.71448	6.58381	1.80822	5.14269	6.28506	6.28362	8.34547	4.43085	7.9932	11.566	6.93163	10.5851	3.70217	5.90379	6.92317	9.69424	2.53638	0.659132	2.16559	2.44225	0.28233	0.0565646	0.533431	0.593779	0.752752	0.631374	-0.432684	-0.554062
AT1G01350.1	Zinc finger (CCCH-type/C3HC4-type RING finger) family protein					552.91	538	552.94	446	438	654	342	407.889	349	588.766	667.873	635.907	17.0676	17.5287	14.6878	19.2977	18.9632	21.4981	16.5675	16.1345	19.9518	21.7664	20.4976	22.96	16.428	19.9197	17.5513	21.7413	1.52462	1.37716	2.09017	1.23139	0.98626	0.990597	0.316401	0.774473	0.0901079	0.120457	-0.293799	-0.26345
AT1G01355.1	Putative endonuclease or glycosyl hydrolase					14	26	11	14	8	22	3	3	4	3	13	7	1.00704	1.98016	0.680697	1.41286	0.811259	1.69398	0.340369	0.278358	0.56166	0.259799	0.935954	0.596394	1.22263	1.30603	0.393462	0.597382	0.676026	0.450952	0.148927	0.338079	0.347156	0.188542	NA	0.993192	-0.673595	-0.529703	-0.197036	-0.0531438
AT1G01360.1	regulatory component of ABA receptor 1	Encodes RCAR1 (regulatory components of ABA receptor). Interacts with and regulates the type 2C protein phosphatases (PP2Cs) ABI1 and ABI2. Functions as abscisic acid sensor.				419	452	737	338	336	669	214	268	221	268	316	278	19.0277	21.6892	28.7979	21.5221	21.4398	32.4119	15.2784	15.6321	18.9312	14.6029	14.3014	14.8321	23.1716	25.1246	16.6139	14.5788	5.05097	6.31112	2.01462	0.26617	0.0852662	3.99563e-06	0.0763007	0.991606	-0.456599	-0.745825	0.17713	-0.112096
AT1G01370.1	Histone superfamily protein	Encodes a centromere-identifying protein histone H3 variant. Localized at centromeres in both mitotic and meiotic cells.				0	9.51735	0	0	0	23.547	8.22947	0	0	20.0249	6.76185	25.4827	0	0.511728	0	0	0	1.27865	0.658516	0	0	1.22296	0.343067	1.52534	0.170576	0.426217	0.219505	1.03046	0.295446	0.738229	0.380194	0.614195	NA	0.246518	0.199408	NA	0.0590775	0.50961	-0.735507	-0.284975
AT1G01370.2	Histone superfamily protein	Encodes a centromere-identifying protein histone H3 variant. Localized at centromeres in both mitotic and meiotic cells.				89	73.4827	107	73	93	66.453	58.7705	58	33	47.9751	62.2382	49.5173	4.71346	4.11449	4.87564	5.42177	6.9271	3.75825	4.89784	3.95016	3.3287	3.0515	3.28895	3.08813	4.56786	5.36904	4.0589	3.14286	0.400919	1.58508	0.790201	0.127836	0.651909	0.183329	0.582316	0.974393	-0.1383	-0.620449	0.288197	-0.193952
AT1G01380.1	Homeodomain-like superfamily protein	ETC1 is involved in trichome and root hair patterning in Arabidopsis.				63	19	32	22	10	27	21	19	10	12	11	11	5.82426	1.86291	2.54497	2.85512	1.30683	2.67897	3.0703	2.27357	1.85502	1.33927	1.02139	1.2123	3.41071	2.28031	2.39963	1.19099	2.11783	0.847644	0.617369	0.160008	0.623137	0.223034	0.230068	0.746055	-0.375634	-0.58225	0.633797	0.427181
AT1G01390.1	UDP-Glycosyltransferase superfamily protein					174	227	283	312	268	574	99	87	76	134	139	137	4.36754	6.01138	6.11298	10.9759	9.42822	15.3316	3.897	2.79576	3.50766	4.02534	3.46568	4.01522	5.4973	11.9119	3.40014	3.83541	0.979719	3.06097	0.558438	0.320238	0.00876431	2.44981e-17	0.948901	0.00715311	-0.562291	-1.41699	-0.13609	-0.99079
AT1G01400.1						0	1	0	0	0	1	0	0	0	0	0	0	0	0.0409644	0	0	0	0.0413461	0	0	0	0	0	0	0.0136548	0.013782	0	0	0.0236508	0.0238712	0	0	NA	NA	NA	NA	-0.0195664	-0.0197475	0	-0.000181075
AT1G01410.1	pumilio 22	Encodes a member of the Arabidopsis Pumilio (APUM) proteins containing PUF domain (eight repeats of approximately 36 amino acids each). PUF proteins regulate both mRNA stability and translation through sequence-specific binding to the 3' UTR of target mRNA transcripts.				0	0	0	0	0	0	0	0	0	0	0	0	0	0	0	0	0	0	0	0	0	0	0	0	0	0	0	0	0	0	0	0	NA	NA	NA	NA	0	0	0	0
AT1G01420.1	UDP-glucosyl transferase 72B3					705	739	668	383	416	588	401	450	381	556	637	520	19.8548	21.9625	16.1891	15.1183	16.4264	17.6283	17.717	16.2329	19.8049	18.7469	17.8286	17.1153	19.3355	16.391	17.9183	17.8969	2.92153	1.25537	1.79449	0.817944	0.494054	0.982827	0.402226	0.16325	-0.104218	0.119811	0.00162778	0.225657
AT1G01430.1	TRICHOME BIREFRINGENCE-LIKE 25	Encodes a member of the TBL (TRICHOME BIREFRINGENCE-LIKE) gene family containing a plant-specific DUF231 (domain of unknown function) domain. TBL gene family has 46 members, two of which (TBR/AT5G06700 and TBL3/AT5G01360) have been shown to be involved in the synthesis and deposition of secondary wall cellulose, presumably by influencing the esterification state of pectic polymers. A nomenclature…				2036	1774	2118	1082	1081	1364	878	1112	903	1558	1770	1347	52.6477	48.3995	47.1307	39.2134	39.181	37.5358	35.6076	36.8174	42.9748	48.2192	45.4689	40.679	49.3926	38.6434	38.4666	44.789	2.88947	0.959347	3.9508	3.8158	0.0196677	0.501197	0.731557	0.013419	-0.352581	0.207921	-0.21437	0.346132
AT1G01440.1	Protein of unknown function (DUF3133)					426	456	409	381	372	541	285	273	237	503	591	490	7.93447	8.95613	6.55585	9.94417	9.70303	10.7137	8.31792	6.50301	8.05181	11.2029	10.9226	10.6354	7.81548	10.1203	7.62425	10.9203	1.20456	0.527854	0.980093	0.283757	0.754607	0.952136	0.0106706	0.490178	-0.0316412	0.100225	-0.46695	-0.335084
AT1G01448.1	other RNA	Potential natural antisense gene, locus overlaps with AT1G01450				227.323	229.653	269.255	198.539	189.521	310.524	158.745	200.246	183.34	331.564	377.541	336.941	4.45346	4.74465	4.53955	5.45061	5.20018	6.46895	4.87378	5.01796	6.5594	7.76832	7.34035	7.69455	4.57922	5.70658	5.48371	7.60107	0.149593	0.672001	0.934357	0.228786	0.656517	0.0661872	0.0813819	0.78181	0.216757	0.358939	-0.407696	-0.265514
AT1G01448.2	other RNA	Potential natural antisense gene, locus overlaps with AT1G01450				0	2.89519	0	1.68365	1.39848	2.81892	1.47962	2.70275	4.33369	1.55646	6.07729	2.75609	0	0.133558	0	0.103074	0.0857807	0.131284	0.101547	0.151535	0.356143	0.0815251	0.264377	0.141308	0.0445193	0.106713	0.203075	0.162403	0.0771097	0.0229689	0.134896	0.0932334	NA	NA	NA	NA	0.203887	0.0708298	0.0496158	-0.0834418
AT1G01448.3	other RNA	Potential natural antisense gene, locus overlaps with AT1G01450				12.3269	8.96904	13.6279	4.82125	6.17905	5.29785	17.0109	3.35873	11.2741	25.9329	15.4896	10.773	0.948637	0.731083	0.902199	0.520603	0.6708	0.436707	2.0661	0.333685	1.70493	2.40422	1.19409	0.983497	0.86064	0.542703	1.36824	1.52727	0.114577	0.118601	0.913967	0.766727	0.930174	0.359959	0.884088	0.862864	0.348016	0.712119	-0.093765	0.270338
AT1G01450.1	Protein kinase superfamily protein					6.34997	7.48323	9.11674	6.95567	7.90195	2.35959	3.76488	5.69292	7.05242	6.94678	15.8917	19.5298	0.193996	0.241296	0.239675	0.297859	0.338576	0.0767617	0.180497	0.222858	0.398864	0.254164	0.482681	0.69781	0.224989	0.237732	0.267406	0.478218	0.026853	0.140883	0.115799	0.221857	0.982728	0.593923	0.786556	0.975422	0.0491103	0.25616	-0.22198	-0.0149304
AT1G01453.1						10	6	0	2	2	3	1	2	4	0	4	3	0.401196	0.254252	0	0.112494	0.11267	0.128319	0.0630326	0.102974	0.300685	0	0.159794	0.141177	0.218483	0.117828	0.155564	0.100324	0.202976	0.00908619	0.127255	0.0873801	NA	NA	NA	NA	-0.0764887	-0.0227698	0.070669	0.124388
AT1G01453.2						0	0	0	0	0	0	0	0	0	0	0	0	0	0	0	0	0	0	0	0	0	0	0	0	0	0	0	0	0	0	0	0	NA	NA	NA	NA	0	0	0	0
AT1G01460.1	Phosphatidylinositol-4-phosphate 5-kinase, core	Type I phosphatidylinositol-4-phosphate 5-kinase, subfamily A.				0	0	0	0	0	0	1	0	1	0	0	0	0	0	0	0	0	0	0.0464998	0	0.0547988	0	0	0	0	0	0.0337662	0	0	0	0.0295353	0	NA	NA	NA	NA	0.0479099	0	0.0479099	0
AT1G01470.1	Late embryogenesis abundant protein	Encodes late-embryogenesis abundant protein whose mRNA levels are induced in response to wounding and light stress. Might be involved in protection against dessication.				3026	1883	2772	1872	1652	3118	1890	1730	1048	3373	4770	3228	202.548	133.399	159.629	175.78	155.794	223.269	199.418	149.252	136.054	271.642	319.314	255.531	165.192	184.948	161.575	282.162	34.9085	34.6591	33.4311	33.1674	0.78846	0.0119924	0.00882445	0.979584	-0.0317485	0.606733	-0.800527	-0.162046
AT1G01471.1						0	0	0	0	0	0	0	0	0	0	0	0	0	0	0	0	0	0	0	0	0	0	0	0	0	0	0	0	0	0	0	0	NA	NA	NA	NA	0	0	0	0
AT1G01480.1	1-amino-cyclopropane-1-carboxylate synthase 2	a member of the 1-aminocyclopropane-1-carboxylate (ACC) synthase (S-adenosyl-L-methionine methylthioadenosine-lyase, EC 4.4.1.14) gene family, isolated from a flower-specific cDNA library.				78.6151	54	8.99982	9.55553	0	19.0717	20	57.1696	32	65	73.9402	47.4968	1.7134	1.24136	0.1688	0.291858	0	0.442127	0.6833	1.59434	1.27714	1.6947	1.59987	1.20748	1.04119	0.244662	1.18493	1.50068	0.791517	0.22481	0.462467	0.258311	0.810714	0.0857992	0.838441	0.573919	0.0981767	1.00657	-0.194738	0.713654
AT1G01480.2	1-amino-cyclopropane-1-carboxylate synthase 2	a member of the 1-aminocyclopropane-1-carboxylate (ACC) synthase (S-adenosyl-L-methionine methylthioadenosine-lyase, EC 4.4.1.14) gene family, isolated from a flower-specific cDNA library.				10.3849	0	0.000184851	0.444473	9	5.9283	0	3.83039	0	0	0.0598011	10.5032	0.252769	0	3.87191e-06	0.0151621	0.306996	0.153532	0	0.119346	0	0	0.00144566	0.298433	0.0842576	0.158563	0.039782	0.0999596	0.145935	0.145982	0.0689044	0.171885	NA	0.635852	NA	0.86216	-0.0604265	-0.0748865	-0.0811694	-0.0956294
AT1G01490.1	Heavy metal transport/detoxification superfamily protein					1452.32	1309.97	1092.37	778.992	897.505	1152.99	946.92	1398.37	1256.27	1244.06	1316.07	1235.37	58.5712	55.8019	37.9077	44.0455	50.8267	49.5761	60.0006	72.3765	94.9544	60.1608	52.8519	58.4428	50.7603	48.1494	75.7772	57.1518	11.2164	3.6087	17.7233	3.82164	0.162447	0.403859	0.0263057	0.746843	0.568832	0.24265	0.400853	0.0746703
AT1G01490.2	Heavy metal transport/detoxification superfamily protein					617.68	950.025	802.628	417.008	276.495	414.012	419.08	529.634	320.729	297.94	416.93	224.634	28.5205	46.3539	31.8879	26.9986	17.9404	20.3964	30.4245	31.4147	27.962	16.508	19.1879	12.1887	35.5874	21.7785	29.9337	15.9615	9.47483	4.68458	1.7779	3.53145	0.479651	0.0795074	4.79271e-05	0.0426955	-0.242167	-0.425404	0.866914	0.683678
AT1G01500.1	Erythronate-4-phosphate dehydrogenase family protein					227	234	217	129	137	192	140	166	117	262	356	295	6.68089	7.26821	5.49584	5.32155	5.65419	6.01638	6.46508	6.25909	6.36579	9.23332	10.4148	10.1508	6.48165	5.66404	6.36332	9.93297	0.902827	0.34752	0.103017	0.620129	0.827049	1.40973e-05	0.0109184	0.508788	-0.0229994	0.714217	-0.570258	0.166959
AT1G01510.1	NAD(P)-binding Rossmann-fold superfamily protein	Encodes a homolog of human CtBP. Mutant has longer and thicker leaves than wild type. Involved in controlling polar cell expansion in the leaf width direction.				1094	979	1106	973	925	1203	668	643	525	929	1225	996	21.0474	19.8624	18.3118	26.2322	24.9237	24.6101	20.1396	15.8226	18.4377	21.3739	23.3879	22.3342	19.7405	25.2553	18.1333	22.3653	1.37187	0.8604	2.17454	1.00736	0.41422	0.0011211	0.270166	0.485156	-0.116367	-0.168241	-0.288284	-0.340158
AT1G01520.1	Homeodomain-like superfamily protein					2746	1872	2680	183	170	286	1624	2178	1750	233	341	264	148.488	107.032	124.687	13.8779	12.9306	16.5173	138.208	151.483	180.494	15.1341	18.4024	16.8164	126.736	14.4419	156.728	16.7843	20.8038	1.85868	21.6255	1.63439	0.423275	0.680734	1.76549e-141	8.29674e-95	0.30428	0.203751	3.14877	3.04824
AT1G01530.1	AGAMOUS-like 28					6	7	6	7	6	10	1	6	10	7	11	18	0.384909	0.475179	0.33115	0.629917	0.542109	0.686034	0.101089	0.495882	1.2397	0.540098	0.705411	1.36445	0.397079	0.619353	0.612224	0.869986	0.0727817	0.0725417	0.578152	0.436123	0.997428	0.852177	0.68554	0.920201	0.206638	0.20761	-0.213976	-0.213004
AT1G01540.1	Protein kinase superfamily protein					265.178	66.242	151.81	189.136	149.374	209.085	92.4802	75.8731	66.5255	179.527	117.123	145.588	5.81895	1.53319	2.86678	5.81631	4.59217	4.88028	3.18122	2.13044	2.67369	4.71272	2.55161	3.72665	3.40631	5.09625	2.66178	3.66366	2.19323	0.64001	0.525491	1.08193	0.842195	0.179965	0.751199	0.694355	-0.267023	-0.38646	-0.348916	-0.468353
AT1G01540.2	Protein kinase superfamily protein					2524.82	2129.76	2821.19	2102.86	2177.63	2661.91	1575.52	1829.13	1390.47	1886.47	2457.88	1840.41	55.0278	48.959	52.9141	64.2286	66.4909	61.7094	53.8277	51.0104	55.4946	49.1846	53.182	46.7877	52.3003	64.143	53.4442	49.7181	3.08061	2.3919	2.26656	3.23036	0.895655	1.42494e-08	0.0148087	0.707222	0.0306356	-0.361109	0.102279	-0.289466
AT1G01550.1	Protein of unknown function (DUF793)	Encodes a protein with no functionally characterized domains that to prevent the synthesis of a novel substance that moves from the root to the shoot, where it modifies shoot growth by interfering with auxin signaling. Synthesis and delivery of this substance requires neither phloem nor endodermis.				3136.37	2869.14	3069.93	1884.19	2082.84	2904.28	1933.82	2020.41	2043.02	2663.75	3656.83	3083.44	92.3776	89.186	77.8098	77.7865	86.0278	91.0764	89.3706	76.2389	111.246	93.9469	107.062	106.182	86.4578	84.9636	92.2852	102.397	7.65751	6.70856	17.6846	7.33119	0.995303	0.256281	0.960473	0.776475	0.0930606	0.266397	-0.148474	0.0248617
AT1G01550.2	Protein of unknown function (DUF793)	Encodes a protein with no functionally characterized domains that to prevent the synthesis of a novel substance that moves from the root to the shoot, where it modifies shoot growth by interfering with auxin signaling. Synthesis and delivery of this substance requires neither phloem nor endodermis.				1011.63	1778.86	1339.07	663.812	593.159	1027.72	830.18	1202.59	911.977	1306.25	1059.17	1170.56	30.4002	56.418	34.6274	27.9604	24.9977	32.8841	39.1468	46.3028	50.7027	47.0069	31.6411	41.1341	40.4819	28.6141	45.3841	39.9274	13.962	3.98363	5.83247	7.75365	0.860285	0.151609	0.257264	0.297069	0.16115	0.466783	0.180565	0.486198
AT1G01560.1	MAP kinase 11	member of MAP Kinase				24.3071	54.4785	2.04668	17.8477	16.753	38.6029	10.1557	21.8067	21.964	139.407	74.2886	68.4711	0.601128	1.42137	0.0435575	0.618599	0.580648	1.01583	0.393848	0.690383	0.9983	4.12579	1.8248	1.97694	0.688685	0.738359	0.694177	2.64251	0.693067	0.241045	0.302244	1.28681	0.80243	0.000844983	0.00685113	0.885935	0.00468423	1.06721	-1.10435	-0.0418257
AT1G01560.2	MAP kinase 11	member of MAP Kinase				133.693	187.522	40.9533	88.1523	66.247	272.397	52.8443	62.1933	40.036	759.593	383.711	384.529	4.41311	6.53446	1.16327	4.07892	3.06788	9.57771	2.73819	2.63163	2.45409	30.0375	12.5975	14.8563	4.03695	5.57484	2.60797	19.1638	2.70528	3.50326	0.14352	9.48441	0.799511	0.016039	7.02523e-10	0.900885	-0.481362	1.61674	-2.48251	-0.384406
AT1G01570.1	Protein of unknown function (DUF604)					39	32	31	17	26	39	12	18	10	16	20	14	1.16924	1.01254	0.799769	0.714386	1.09316	1.24497	0.56453	0.691424	0.554619	0.57443	0.596071	0.490808	0.99385	1.01751	0.603524	0.55377	0.185443	0.273263	0.0762845	0.0555897	0.410901	0.127619	0.838843	0.967453	-0.31431	-0.3768	0.0454736	-0.0170159
AT1G01580.1	ferric reduction oxidase 2	Encodes the low-iron-inducible ferric chelate reductase responsible for reduction of iron at the root surface. It is likely to be the major Fe(III) chelate reductase in Arabidopsis iron metabolism. Coordinately regulated with IRT1, the major transporter responsible for high-affinity iron uptake from the soil, at both transcriptional and posttranscriptional levels. Steady state mRNA levels are reg…				101	54	131	44	36	82	93	49	48	92	130	65	1.72455	0.972175	1.92499	1.05275	0.860655	1.48839	2.48781	1.06976	1.49212	1.87806	2.20201	1.29274	1.54057	1.13393	1.68323	1.79094	0.502345	0.321645	0.728086	0.460853	0.985252	0.186344	0.991181	0.582475	0.0788176	0.387235	-0.0567787	0.251639
AT1G01590.1	ferric reduction oxidase 1	Encodes a ferric-chelate reductase that is expressed at extremely low levels in Fe deficiency-induced seedlings.				57	36	58	40	55	41	33	32	28	87	76	62	1.11895	0.745281	0.97985	1.10038	1.5122	0.855872	1.01523	0.803527	1.00385	2.04251	1.48065	1.41876	0.948027	1.15615	0.940869	1.64731	0.188856	0.331699	0.119078	0.343652	0.944079	0.344799	0.124693	0.945149	-0.00531093	0.296067	-0.447823	-0.146444
AT1G01600.1	cytochrome P450, family 86, subfamily A, polypeptide 4	Encodes a member of the CYP86A subfamily of cytochrome p450 genes. Expressed significantly at highest level in mature stems and flowers.				627	224	297	382	214	441	169	189	136	240	235	286	12.0149	4.52651	4.89782	10.2578	5.74314	8.98568	5.0749	4.63226	4.75679	5.49977	4.46876	6.38757	7.14641	8.32887	4.82132	5.45203	4.22032	2.32789	0.228266	0.960295	0.500759	0.0374894	0.982941	0.933396	-0.484819	-0.531949	-0.148408	-0.195538
AT1G01610.1	glycerol-3-phosphate acyltransferase 4	bifunctional sn-glycerol-3-phosphate 2-O-acyltransferase/phosphatase. Involved in cutin assembly and is functionally redundant with GPAT8.				1910	1928	2045	1422	1200	1672	798	1087	693	854	1053	843	43.1905	45.9875	39.7955	45.0638	38.0196	40.22	28.2899	31.4561	28.7253	23.1039	23.6425	22.2411	42.9912	41.1011	29.4904	22.9958	3.10081	3.60382	1.71618	0.706922	0.000434219	2.33684e-28	3.27799e-05	0.606017	-0.528857	-0.811075	0.345573	0.0633548
AT1G01620.1	plasma membrane intrinsic protein 1C	a member of the plasma membrane intrinsic protein subfamily PIP1. localizes to the plasma membrane and exhibits water transport activity in Xenopus oocyte. expressed ubiquitously and protein level decreases slightly during leaf development.				9779	4993	9197	4817	4665.52	4867	3700	3933	2425	5080	6329	3338	325.867	175.647	263.723	225.01	218.122	172.762	193.55	168.01	150.118	202.802	209.771	130.202	255.079	205.298	170.559	180.925	75.4821	28.3867	21.8279	44.0654	0.117722	0.386793	0.880163	0.596841	-0.577881	-0.181386	-0.0846362	0.311859
AT1G01620.2	plasma membrane intrinsic protein 1C	a member of the plasma membrane intrinsic protein subfamily PIP1. localizes to the plasma membrane and exhibits water transport activity in Xenopus oocyte. expressed ubiquitously and protein level decreases slightly during leaf development.				0	0	0	0	8.47621	0	0	0	0	0	0	0	0	0	0	0	0.40651	0	0	0	0	0	0	0	0	0.135503	0	0	0	0.234699	0	0	NA	NA	NA	NA	0	-0.183332	0	-0.183332
AT1G01630.1	Sec14p-like phosphatidylinositol transfer family protein					1637	1610	1691	1133	1122	1421	796	900	633	1014	1178	1051	59.9947	62.3063	53.3277	58.2109	57.7152	55.4985	45.8142	42.3063	43.2772	44.5398	42.9644	45.1328	58.5429	57.1415	43.7992	44.2123	4.66204	1.44433	1.81128	1.12068	0.00634191	5.44976e-09	0.35743	0.713378	-0.410455	-0.362853	-0.0132423	0.0343604
AT1G01640.1	BTB/POZ domain-containing protein	Putative role in flower development. Comparison of SALK_011721C to Columbia wild type resulted in a trend toward earlier flowering in the mutant (P=0.1) (Stapleton and Woodruff 2009, personal communication).				95	52.6148	83	72	61	79	47	21.7383	42	108	123	86	4.77539	2.79567	3.5898	5.07529	4.3111	4.23921	3.7165	1.40462	4.00722	6.51791	6.16667	5.08645	3.72029	4.54187	3.04278	5.92368	0.99629	0.463354	1.42612	0.746025	0.851607	0.529505	0.649788	0.911908	-0.223527	0.321166	-0.776191	-0.231498
AT1G01640.2	BTB/POZ domain-containing protein	Putative role in flower development. Comparison of SALK_011721C to Columbia wild type resulted in a trend toward earlier flowering in the mutant (P=0.1) (Stapleton and Woodruff 2009, personal communication).				0	19.3852	0	0	0	0	0	25.2617	0	0	0	0	0	1.07947	0	0	0	0	0	1.711	0	0	0	0	0.359823	0	0.570333	0	0.623232	0	0.987846	0	NA	NA	NA	NA	0.207652	0	0.651071	0.443419
AT1G01650.1	SIGNAL PEPTIDE PEPTIDASE-LIKE 4					946.517	1088.95	952.767	826.752	738.488	1491.85	940.417	885.981	696.543	1411.8	1755.65	1460.78	18.3473	22.2599	15.8937	22.4575	20.0486	30.7499	28.5671	21.9667	24.651	32.7273	33.7727	33.0047	18.8336	24.4187	25.0616	33.1682	3.21084	5.61374	3.3193	0.541547	0.109245	0.0924538	0.0221029	0.714679	0.393977	0.426767	-0.39073	-0.357939
AT1G01650.2	SIGNAL PEPTIDE PEPTIDASE-LIKE 4					19.4832	44.0511	23.2331	54.2479	39.5122	22.1475	19.5833	33.0187	9.45716	10.2048	51.353	83.2242	0.363061	0.86561	0.372582	1.41656	1.03111	0.43881	0.571829	0.786904	0.321455	0.227393	0.949545	1.80725	0.533751	0.96216	0.560063	0.994729	0.287438	0.492508	0.232947	0.790897	0.99691	0.882012	0.937356	0.915477	0.0245397	0.0237503	-0.354589	-0.355378
AT1G01660.1	RING/U-box superfamily protein					52	41	51	24	21	49	29	40	18	24	30	39	1.28847	1.07177	1.08747	0.833442	0.729253	1.29192	1.12683	1.26882	0.819755	0.71166	0.738336	1.12822	1.14924	0.951538	1.0718	0.859405	0.120835	0.299347	0.229534	0.233182	0.831452	0.684246	0.471839	0.743028	-0.0529385	-0.0697705	0.156045	0.139213
AT1G01670.1	RING/U-box superfamily protein					107	61	78	55	53	82	59	65	48	59	58	57	3.27411	1.97007	2.05384	2.35897	2.27452	2.67185	2.83309	2.54858	2.71921	2.16209	1.76445	2.03991	2.43267	2.43511	2.70029	1.98882	0.729908	0.209323	0.143195	0.203684	0.890509	0.253582	0.116094	0.960401	0.108307	-0.200783	0.308065	-0.00102513
AT1G01680.1	plant U-box 54					103	263	26	37	73	67	59	81	81	250	162	207	4.87858	13.1646	1.05961	2.45738	4.85953	3.38644	4.39445	4.92932	7.25499	14.2113	7.64939	11.5258	6.3676	3.56778	5.52625	11.1288	6.18834	1.2113	1.52083	3.29892	0.905919	0.000504715	0.0366307	0.947772	-0.174939	1.40887	-0.894113	0.6897
AT1G01690.1	putative recombination initiation defects 3	Encodes a novel plant-specific protein that is involved in meiotic double strand break formation.				147	91	106	89	111	110	104	79	75	183	185	162	3.67785	2.40202	2.28224	3.12078	3.89226	2.92855	4.08049	2.53041	3.44993	5.4794	4.59757	4.7324	2.78737	3.31386	3.35361	4.93646	0.7735	0.510044	0.779516	0.475011	0.70925	0.0340403	0.0842701	0.896069	0.201016	0.460622	-0.44739	-0.187784
AT1G01695.1	Phosphatidylinositol N-acetyglucosaminlytransferase subunit P-related					6	8	15	5	10	9	9	16	8	9	10	3	0.200981	0.2829	0.432365	0.234776	0.469966	0.321141	0.473262	0.687072	0.497924	0.361177	0.333182	0.117635	0.305415	0.341961	0.552753	0.270665	0.117324	0.118969	0.116976	0.133265	0.607695	0.735174	0.371926	0.994303	0.250319	-0.0787594	0.289245	-0.0398339
AT1G01700.1	RHO guanyl-nucleotide exchange factor 2	Encodes a member of KPP-like gene family, homolog of KPP (kinase partner protein) gene in tomato. Also a member of the RopGEF (guanine nucleotide exchange factor) family, containing the novel PRONE domain (plant-specific Rop nucleotide exchanger), which is exclusively active towards members of the Rop subfamily.				49	46	64	33	37	55	52	31	28	41	55	35	1.44544	1.43208	1.62461	1.36445	1.53056	1.72741	2.40685	1.17156	1.52706	1.44824	1.61273	1.20713	1.50071	1.54081	1.70182	1.4227	0.107508	0.181697	0.635918	0.204003	0.97505	0.629675	0.545846	0.96739	0.111596	-0.0686708	0.157318	-0.0229488
AT1G01710.1	Acyl-CoA thioesterase family protein					1037	1154	1145	786	706	1228	770	938	698	993	1095	978	17.0788	20.0382	16.2288	18.139	16.2788	21.4976	19.8662	19.7503	20.913	19.5506	17.8884	18.7578	17.7819	18.6385	20.1765	18.7323	1.99967	2.64501	0.640455	0.831394	0.702499	0.461128	0.0221468	0.92533	0.173119	0.0068744	0.101907	-0.0643367
AT1G01720.1	NAC (No Apical Meristem) domain transcriptional regulator superfamily protein	Belongs to a large family of putative transcriptional activators with NAC domain. Transcript level increases in response to wounding and abscisic acid. ATAF1 attentuates ABA signaling and sythesis. Mutants are hyposensitive to ABA.				720	760	795	281	214	436	1269	1692	1228	584	892	682	23.8279	26.5517	22.64	13.0357	9.93591	15.3698	65.9248	71.7801	75.4748	23.1535	29.3608	26.4176	24.3399	12.7805	71.0599	26.3106	2.00548	2.72592	4.81556	3.10503	1.96316e-20	1.07109e-05	1.25111e-31	9.64266e-08	1.50779	0.986838	1.39973	0.878784
AT1G01725.1						102	110	169	99	99	189	120	133	76	155	192	181	13.0121	14.9293	18.5485	17.7507	17.9336	26.001	24.3267	22.0938	20.4262	23.9866	24.7513	27.8281	15.4966	20.5618	22.2822	25.522	2.81146	4.7114	1.95707	2.03341	0.360612	0.443898	0.809888	0.752273	0.497058	0.298714	-0.18796	-0.386304
AT1G01730.1						610	586	545	567	559	799	396	455	345	657	837	768	30.9862	31.4664	23.8199	40.3896	39.9257	43.3299	31.6456	29.7123	33.286	40.0712	42.4094	45.9094	28.7575	41.2151	31.548	42.7967	4.28282	1.84613	1.78885	2.9383	0.908937	0.605133	0.0212602	0.0938252	0.129314	0.0530631	-0.428254	-0.504505
AT1G01740.1	Protein kinase protein with tetratricopeptide repeat domain					69.8917	131.587	116.807	118.587	103.725	199.639	108.834	92.8869	73.7801	66.2741	155.431	100.195	1.80004	3.57563	2.58883	4.28055	3.7444	5.47176	4.39606	3.06303	3.49676	2.0429	3.97674	3.01363	2.65483	4.4989	3.65195	3.01109	0.889633	0.884139	0.67993	0.966923	0.802964	0.467378	0.784161	0.731707	0.34803	-0.45515	0.213841	-0.589338
AT1G01740.2	Protein kinase protein with tetratricopeptide repeat domain					97.1083	183.413	105.193	89.4127	55.2752	89.3607	56.166	89.1131	86.2199	99.7259	65.5691	82.8051	2.43591	4.85396	2.27076	3.14342	1.94331	2.38528	2.20945	2.8618	3.97667	2.99379	1.63376	2.42528	3.18688	2.49067	3.01597	2.35094	1.4461	0.606957	0.893641	0.683056	0.922226	0.844199	0.6665	0.814947	-0.0601247	-0.0589367	0.261182	0.26237
AT1G01750.1	actin depolymerizing factor 11					10	16	21	12	14	13	15	10	13	23	23	23	0.623868	1.0561	1.12716	1.05011	1.22985	0.867117	1.47429	0.803506	1.56368	1.7254	1.43396	1.69459	0.935709	1.04903	1.28049	1.61798	0.27239	0.181369	0.415493	0.160112	0.841383	0.54913	0.831177	0.990928	0.236483	0.353518	-0.199111	-0.0820757
AT1G01760.1	adenosine deaminases;RNA binding;RNA binding;adenosine deaminases					68	65	83	66	70	97	55	48	39	102	92	80	2.25817	2.27871	2.37182	3.07233	3.26131	3.43125	2.86714	2.04337	2.4056	4.05793	3.03873	3.10963	2.3029	3.25496	2.4387	3.4021	0.0605636	0.179544	0.412881	0.569074	0.985627	0.852901	0.419599	0.649851	0.0581314	0.0490441	-0.356326	-0.365413
AT1G01770.1						365	332	381	300	347	405	365	391	350	664	809	598	6.36477	6.1043	5.71762	7.33052	8.47249	7.50779	9.97197	8.71821	11.1163	13.8435	13.9954	12.1474	6.06223	7.77027	9.93549	13.3288	0.32562	0.614568	1.19946	1.02591	0.00168697	1.03382e-08	0.048057	0.596438	0.630823	0.708222	-0.389896	-0.312497
AT1G01780.1	GATA type zinc finger transcription factor family protein	Encodes a member of the Arabidopsis LIM proteins: a family of actin bundlers with distinct expression patterns. WLIM1, WLIM2a, and WLIM2b are widely expressed, whereas PLIM2a, PLIM2b, and PLIM2c are predominantly expressed in pollen. Regulates actin cytoskeleton organization.				165	142	178	170	145	169	100	147	91	192	198	173	8.07306	7.34329	7.4935	11.6636	9.97292	8.82551	7.69545	9.24329	8.43644	11.2767	9.66018	9.95528	7.63662	10.154	8.45839	10.2974	0.385361	1.42768	0.774153	0.86085	0.937426	0.694521	0.661601	0.650669	0.131129	0.0184266	-0.256322	-0.369024
AT1G01790.1	K+ efflux antiporter 1	K efflux antiporter KEA1				8353	8743.83	12579	7203	7355	11511	4159	3939	3183	5601	6235	4918	86.0861	94.9652	111.573	104.006	106.042	126.003	67.0962	51.8491	59.229	68.9527	63.6756	58.9162	97.5414	112.017	59.3914	63.8482	12.9373	12.1549	7.62485	5.02047	7.87082e-05	8.85064e-22	0.798243	0.923309	-0.706387	-0.801402	-0.102722	-0.197737
AT1G01800.1	NAD(P)-binding Rossmann-fold superfamily protein					1339	1610	1970	1430.7	1526	2126.35	1408	1680	1184	1889	2286.71	1963	54.7456	69.5307	69.3055	82.0104	87.6165	92.6957	90.4525	88.1599	90.7895	92.6149	93.1059	94.1619	64.5273	87.4409	89.8006	93.2942	8.47192	5.34481	1.43087	0.790509	0.0895841	0.811279	0.539989	0.274492	0.470607	0.0924564	-0.0544672	-0.432618
AT1G01800.2	NAD(P)-binding Rossmann-fold superfamily protein					0	0	0	13.2989	0	5.64826	0	0	0	0	11.2914	0	0	0	0	0.759094	0	0.245184	0	0	0	0	0.457788	0	0	0.334759	0	0.152596	0	0.387394	0	0.264304	NA	0.662067	NA	NA	0	-0.211693	-0.204887	-0.41658
AT1G01810.1						9	12	3	4	5	4	8	9	13	9	11	13	0.711058	1.00436	0.203895	0.443451	0.557405	0.338596	0.997802	0.918262	2.02381	0.856833	0.870865	1.21919	0.639771	0.446484	1.31329	0.982296	0.404966	0.109436	0.616611	0.205276	0.49529	0.456053	0.741368	0.949707	0.496453	0.454622	0.222775	0.180944
AT1G01820.1	peroxin 11c	member of the peroxin11 (PEX11) gene family, integral to peroxisome membrane, controls peroxisome proliferation.				1024	1434	1283	1125	1029	1659	1067	1353	1002	1636	2030	1739	44.0137	65.1161	47.4506	67.7973	62.127	76.0511	72.0798	74.6664	80.9891	84.3466	86.922	87.7509	52.1935	68.6585	75.9118	86.3398	11.3225	7.00188	4.58335	1.77525	0.0914742	0.0231461	0.803378	0.551896	0.531955	0.326341	-0.183435	-0.38905
AT1G01830.1	ARM repeat superfamily protein					104.873	176.065	83.3677	0.0386378	58.8304	61.8459	32.8492	0	80.1779	0	0.00874013	139.553	2.0661	3.658	1.41345	0.00106671	1.62332	1.29566	1.01422	0	2.88506	0	0.000170888	3.20491	2.37918	0.973349	1.29976	1.06836	1.15456	0.857811	1.46357	1.85031	0.505477	0.725057	0.769781	0.640575	-0.555191	0.0678415	0.152996	0.776029
AT1G01830.2	ARM repeat superfamily protein					651.892	762.434	680.517	482.001	498.319	803.443	576.664	775.857	506.973	462.657	560.237	542.263	12.6427	15.5933	11.3579	13.0994	13.5353	16.5688	17.5262	19.246	17.9513	10.7304	10.7825	12.2581	13.198	14.4012	18.2412	11.257	2.17161	1.88984	0.895793	0.867369	0.150819	0.132863	3.16421e-07	0.99865	0.438512	-0.329434	0.65059	-0.117355
AT1G01830.3	ARM repeat superfamily protein					287.235	378.501	287.115	278.96	212.851	319.711	115.487	187.143	140.85	237.343	334.754	215.184	4.84228	6.72773	4.16553	6.58981	5.02399	5.72936	3.05008	4.03371	4.32175	4.78348	5.59816	4.22512	5.24518	5.78105	3.80185	4.86892	1.32777	0.784189	0.666788	0.690496	0.197898	0.197823	0.661425	0.983443	-0.379154	-0.208414	-0.289506	-0.118766
AT1G01840.1						27.832	24.8681	52.0583	43.3209	24.7409	41.8751	13.8964	20.5238	17.6725	35.9844	37.8185	28.0424	1.5992	1.51124	2.57356	3.49116	2.0005	2.57089	1.25718	1.51764	1.94531	2.48468	2.16986	1.90003	1.89467	2.68752	1.57338	2.18486	0.589582	0.752142	0.347434	0.292613	0.746797	0.477521	0.681087	0.826824	-0.169735	-0.211421	-0.307566	-0.349252
AT1G01860.1	Ribosomal RNA adenine dimethylase family protein	dimethyladenosine transferase				303.168	289.132	479.942	365.679	363.259	447.125	364.104	446.476	355.327	411.016	529.182	433.958	9.74863	9.81409	13.2803	16.4827	16.3857	15.3132	18.3767	18.4011	21.1947	15.8313	16.9218	16.3283	10.9477	16.0605	19.3242	16.3605	2.02038	0.649024	1.61998	0.545961	0.00204093	0.553034	0.00587816	0.196638	0.766467	0.025143	0.22739	-0.513933
AT1G01870.1	pre-tRNA					0.142857	0.2	0	0	0	0	0	0	0	0	0.166667	0	0.267451	0.340229	0	0	0	0	0	0	0	0	0.23724	0	0.20256	0	0	0.07908	0.179157	0	0	0.136971	NA	NA	NA	NA	-0.266109	0.109802	-0.109802	0.266109
AT1G01880.1	5'-3' exonuclease family protein					57	20	48	47	41	6.06164	27	38	31	41	56	7.57428	1.19113	0.440793	0.863206	1.37638	1.20018	0.134719	0.88436	1.01594	1.18495	1.02481	1.16161	0.184574	0.83171	0.90376	1.02842	0.790331	0.376159	0.67181	0.150683	0.529042	0.868284	0.959525	0.544176	0.941202	0.147163	-0.0886248	0.180127	-0.0556605
AT1G01880.2	5'-3' exonuclease family protein					5.24999e-06	0	0	0	0	30.9384	0	0	0	0	0	36.4257	1.09887e-07	0	0	0	0	0.688724	0	0	0	0	0	0.889097	3.6629e-08	0.229575	0	0.296366	6.34433e-08	0.397635	0	0.51332	NA	NA	NA	NA	-5.28445e-08	0.0763134	-0.374473	-0.298159
AT1G01890.1	pre-tRNA					0	0.0666667	0	0	0	0	0	0	0	0	0.0625	0	0	0.11341	0	0	0	0	0	0	0	0	0.0889652	0	0.0378033	0	0	0.0296551	0.0654773	0	0	0.0513641	NA	NA	NA	NA	-0.0535331	0.0421611	-0.0421611	0.0535331
AT1G01900.1	subtilase family protein	Encodes AtSBT1.1, a subtilisin-like serine protease. Cleaves the phytosulfokine AtPSK4, a growth promoting peptide.				324	206	580	433	373	635	191	103	56	207	344	154	5.41003	3.62665	8.33461	10.1312	8.71997	11.2708	4.99628	2.19888	1.70157	4.13211	5.69782	2.99482	5.79043	10.0407	2.96558	4.27492	2.37692	1.27782	1.77613	1.35715	0.210536	8.71822e-06	0.619487	0.333634	-0.775972	-1.06561	-0.411618	-0.701251
AT1G01910.1	P-loop containing nucleoside triphosphate hydrolases superfamily protein					377.964	338.054	431.201	484.75	469.391	534.629	307.381	376.351	272.635	442.672	629.229	556.37	12.0036	11.3326	11.7842	21.5795	20.9104	18.0829	15.3215	15.3183	16.0533	16.8391	19.8712	20.673	11.7068	20.1909	15.5644	19.1278	0.342131	1.85601	0.423432	2.02218	0.357351	0.283111	0.642928	0.016644	0.382482	-0.07426	-0.281104	-0.737846
AT1G01910.2	P-loop containing nucleoside triphosphate hydrolases superfamily protein					550.772	687.8	742.525	432.002	445.278	536.504	379.114	458.768	352.574	601.906	664.756	571.834	15.7529	20.76	18.2755	17.3184	17.8574	16.3359	17.0119	16.8082	18.6229	20.612	18.8966	19.1171	18.2628	17.1706	17.481	19.5419	2.50357	0.771448	0.994145	0.933269	0.698982	0.783735	0.976456	0.68136	-0.0597746	0.176966	-0.152527	0.084214
AT1G01910.3	P-loop containing nucleoside triphosphate hydrolases superfamily protein					8.29608	0	0	0	0	0	0	0	0	8.97605	0	14.2966	0.233812	0	0	0	0	0	0	0	0	0.302871	0	0.470905	0.0779373	0	0	0.257925	0.134991	0	0	0.238648	NA	NA	NA	NA	-0.108273	0.331046	-0.331046	0.108273
AT1G01910.4	P-loop containing nucleoside triphosphate hydrolases superfamily protein					85.968	81.9095	93.0746	65.8468	86.3309	90.3044	100.242	96.6162	103.757	92.2383	126.014	121.717	2.43355	2.44683	2.26727	2.61256	3.42649	2.72129	4.45174	3.50323	5.4221	3.12608	3.54514	4.02696	2.38255	2.92011	4.45902	3.56606	0.100056	0.441892	0.959456	0.450804	0.148623	0.793042	0.392396	0.945677	0.690532	0.220054	0.257693	-0.212784
AT1G01910.5	P-loop containing nucleoside triphosphate hydrolases superfamily protein					0	12.2363	6.19918	5.40127	0	4.56214	6.26269	7.26399	4.03455	5.20765	0	4.78254	0	0.407171	0.16817	0.238676	0	0.153166	0.309859	0.293474	0.235746	0.196634	0	0.176384	0.19178	0.130614	0.279693	0.124339	0.20461	0.120926	0.038931	0.108156	0.72518	NA	0.603325	0.975109	0.102679	-0.00802895	0.18672	0.0760119
AT1G01920.1	SET domain-containing protein					8.98276	0	5.42739	15.8319	4.45772	28.6308	9.09809	5.35369	13.4846	28.7158	3.55536	0	0.20112	0	0.104574	0.496764	0.139836	0.681897	0.319344	0.153392	0.553272	0.769179	0.0790359	0	0.101898	0.439499	0.342003	0.282738	0.100587	0.27553	0.200901	0.423119	0.419797	0.43728	0.556773	0.512112	0.284397	-0.16634	0.0651607	-0.385576
AT1G01920.2	SET domain-containing protein					298.017	300	356.573	330.168	277.542	390.369	315.902	318.646	252.515	405.284	476.445	377	6.71146	7.12643	6.9105	10.4204	8.75732	9.35184	11.1531	9.18328	10.4229	10.9195	10.6535	9.90553	6.91613	9.50985	10.2531	10.4928	0.207542	0.842725	0.995828	0.52573	0.038215	0.923711	0.611549	0.339649	0.507454	0.128993	-0.0304141	-0.408875
AT1G01930.1	zinc finger protein-related					341	375	350	220	201	262	262	352	243	319	427	389	7.11429	8.25142	6.28399	6.43215	5.87422	5.81344	8.5676	9.39546	9.27298	7.96056	8.84286	9.46388	7.21657	6.03994	9.07868	8.75577	0.987695	0.341023	0.446825	0.755435	0.339436	0.00522789	0.265131	0.232589	0.294699	0.470693	0.0469795	0.222973
AT1G01940.1	Cyclophilin-like peptidyl-prolyl cis-trans isomerase family protein					236	328	244	258	252	340	297	369	245	350	514	415	15.5538	22.8776	13.8349	23.8529	23.3965	23.9685	30.8511	31.3397	31.275	27.7497	33.8732	32.3361	17.4221	23.7393	31.1553	31.3197	4.80214	0.302448	0.265395	3.18578	0.00842902	0.0715642	0.530133	0.4442	0.803618	0.385608	-0.00735726	-0.425367
AT1G01950.1	armadillo repeat kinesin 2	Encodes a member of the armadillo/beta-catenin repeat kinesin motor family. Mutants have twisted roots due to abnormal cell file rotation; the phenotype is dependent on microtubules.				787	645	833	532	519	719	504	548	430	614	717	644	10.669	9.21697	9.71864	10.1052	9.84686	10.3569	10.6997	9.49336	10.567	9.94697	9.63702	10.1582	9.8682	10.103	10.2534	9.91406	0.737479	0.255027	0.661509	0.262144	0.967675	0.247024	0.165367	0.887783	0.0502415	-0.0247595	0.0441666	-0.0308343
AT1G01950.2	armadillo repeat kinesin 2	Encodes a member of the armadillo/beta-catenin repeat kinesin motor family. Mutants have twisted roots due to abnormal cell file rotation; the phenotype is dependent on microtubules.				0	0	0	0	0	0	0	0	0	0	0	0	0	0	0	0	0	0	0	0	0	0	0	0	0	0	0	0	0	0	0	0	NA	NA	NA	NA	0	0	0	0
AT1G01950.3	armadillo repeat kinesin 2	Encodes a member of the armadillo/beta-catenin repeat kinesin motor family. Mutants have twisted roots due to abnormal cell file rotation; the phenotype is dependent on microtubules.				0	0	0	0	0	0	0	0	0	0	0	0	0	0	0	0	0	0	0	0	0	0	0	0	0	0	0	0	0	0	0	0	NA	NA	NA	NA	0	0	0	0
AT1G01960.1	SEC7-like guanine nucleotide exchange family protein					2010	2054	2262	1963	2066	2646	1316	1112	1057	2491	3013	2547	14.5013	15.6129	14.0454	19.8406	20.844	20.2679	14.8567	10.2416	13.717	21.459	21.5298	21.3398	14.7199	20.3175	12.9384	21.4429	0.806283	0.503536	2.40404	0.0960219	0.221081	0.727029	2.41416e-06	0.161022	-0.173521	0.0742187	-0.687189	-0.439449
AT1G01970.1	Tetratricopeptide repeat (TPR)-like superfamily protein					967	828	1265	801	943	1062	890	1014	747	1165	1311	1145	24.8882	22.4843	28.0178	28.8938	34.0189	29.0881	35.9251	33.4151	35.3792	35.8871	33.5198	34.4158	25.1301	30.6669	34.9065	34.6076	2.77467	2.90451	1.32009	1.19524	0.0458665	0.738127	0.214069	0.752896	0.458531	0.169207	0.0120598	-0.277265
AT1G01980.1	FAD-binding Berberine family protein	member of Reticuline oxidase-like family				0	0	0	1	1	2	0	0	0	1	0	0	0	0	0	0.0322198	0.0322135	0.0489157	0	0	0	0.0275067	0	0	0	0.037783	0	0.0091689	0	0.0096412	0	0.015881	NA	NA	NA	NA	0	-0.0403372	-0.0131677	-0.0535048
AT1G01990.1						396	455	509	399	363	545	327	370	272	524	609	583	14.8954	18.0735	16.4747	21.0401	19.1667	21.8488	19.3187	17.8535	19.1093	23.6258	22.8003	25.7027	16.4812	20.6852	18.7605	24.0429	1.58906	1.37582	0.792432	1.49549	0.764869	0.543713	0.18093	0.638607	0.176815	0.207693	-0.341784	-0.310907
AT1G02000.1	UDP-D-glucuronate 4-epimerase 2	UDP-D-glucuronate 4-epimerase				400	368	483	284	280	345	290	319	234	351	400	339	9.46132	9.18231	9.83154	9.41442	9.28064	8.68198	10.7552	9.65773	10.1588	9.9341	9.39584	9.3584	9.49172	9.12568	10.1906	9.56278	0.325681	0.390034	0.549425	0.322117	0.962993	0.788599	0.18039	0.730191	0.0930327	0.0609708	0.0832948	0.0512329
AT1G02010.1	secretory 1A	member of KEULE Gene Family				488	504	599	311	303	417	282	360	321	381	462	375	8.14844	8.87296	8.60764	7.27665	7.08352	7.40146	7.37671	7.6854	9.75363	7.60548	7.6523	7.29257	8.54301	7.25388	8.27191	7.51678	0.366558	0.160189	1.29245	0.195581	0.684575	0.697063	0.0846212	0.19079	-0.0415778	0.0452368	0.122558	0.209373
AT1G02010.2	secretory 1A	member of KEULE Gene Family				0	0	0	0	0	0	0	0	0	0	0	0	0	0	0	0	0	0	0	0	0	0	0	0	0	0	0	0	0	0	0	0	NA	NA	NA	NA	0	0	0	0
AT1G02020.1	nitroreductase family protein					528.38	471.167	635.901	436.042	376.31	522.55	343	360.464	281.577	417.167	579.64	503.88	9.66853	9.09129	10.0139	11.1808	9.6427	10.1661	9.8345	8.43522	9.3945	9.12766	10.524	10.7435	9.59124	10.3299	9.22141	10.1317	0.466136	0.782018	0.715519	0.87644	0.677057	0.304996	0.94853	0.983443	-0.0512778	-0.0254544	-0.123083	-0.0972594
AT1G02020.2	nitroreductase family protein					7.62015	14.8328	21.0995	11.9577	12.6897	7.44999	0	17.536	17.4228	7.46411	11.3599	15.1202	0.134644	0.276353	0.320845	0.296073	0.313964	0.139946	0	0.396215	0.560878	0.157689	0.199141	0.311247	0.243947	0.249994	0.319031	0.222692	0.0972384	0.0957236	0.288295	0.0794419	0.834839	0.935537	0.894181	0.994303	0.0845531	-0.0318601	0.109417	-0.00699615
AT1G02030.1	C2H2-like zinc finger protein					4	3	6	4	6	11	4	3	4	7	3	5	0.0863007	0.0682684	0.111402	0.120942	0.181352	0.25243	0.13528	0.0828178	0.157991	0.180662	0.064256	0.125823	0.088657	0.184908	0.125363	0.12358	0.0216631	0.0658161	0.0385553	0.0582354	NA	0.665407	NA	0.863003	0.0478408	-0.0766718	0.00228707	-0.122226
AT1G02040.1	C2H2-type zinc finger family protein					1	0	0	0	0	0	0	0	1	0	1	1	0.04679	0	0	0	0	0	0	0	0.0884158	0	0.046641	0.0549949	0.0155967	0	0.0294719	0.0338786	0.0270142	0	0.0510469	0.0296356	NA	NA	NA	NA	0.0195769	0.0480668	-0.00616234	0.0223276
AT1G02050.1	Chalcone and stilbene synthase family protein					107	125	119	94	86	123	104	129	86	185	189	177	3.5533	4.38214	3.40055	4.37575	4.00675	4.35097	5.42151	5.49155	5.30466	7.35997	6.24261	6.88005	3.77866	4.24449	5.40591	6.82754	0.528177	0.206261	0.094417	0.560527	0.245761	0.0123317	0.560863	0.976549	0.422796	0.577757	-0.289157	-0.134195
AT1G02060.1	Tetratricopeptide repeat (TPR)-like superfamily protein					134	145	129	95	92	142	128	102	98	215	226	193	2.55002	2.90983	2.11264	2.53339	2.45191	2.87331	3.81709	2.48262	3.40345	4.89275	4.26783	4.28054	2.52416	2.61954	3.23439	4.48037	0.399223	0.223518	0.68311	0.357185	0.53723	0.00091036	0.180875	0.965614	0.264872	0.598469	-0.372121	-0.0385242
AT1G02065.1	squamosa promoter binding protein-like 8	Encodes an SBP-box gene, a member of the SPL gene family. Mutants are affected in micro- and megasporogenesis, trichome formation on sepals, and stamen filament elongation.				101.76	12.163	45	57.1231	46	54.9171	19	14.6385	10.348	51.3647	33	50.9088	2.69091	0.339364	1.02402	2.11712	1.70514	1.54558	0.78805	0.495686	0.503989	1.62581	0.866994	1.57251	1.35143	1.78928	0.595908	1.3551	1.20948	0.294914	0.166451	0.423555	0.710349	0.180834	0.412569	0.832104	-0.559161	-0.244102	-0.561413	-0.246354
AT1G02065.2	squamosa promoter binding protein-like 8	Encodes an SBP-box gene, a member of the SPL gene family. Mutants are affected in micro- and megasporogenesis, trichome formation on sepals, and stamen filament elongation.				19.2399	18.837	0	6.87686	0	18.0829	0	8.36147	4.65196	4.63531	0	7.09123	0.495518	0.511861	0	0.248229	0	0.49562	0	0.275727	0.220476	0.142884	0	0.213288	0.335793	0.24795	0.165401	0.118724	0.29092	0.24781	0.145881	0.108677	0.897295	0.836268	NA	0.979358	-0.19687	-0.157706	0.0589723	0.0981367
AT1G02070.1						11	2	3	3	3	5	4	5	2	3	8	6	0.936218	0.18041	0.21964	0.358334	0.36056	0.456256	0.537854	0.550104	0.338156	0.307919	0.682973	0.607323	0.445423	0.391717	0.475371	0.532738	0.425494	0.0559038	0.11899	0.198339	NA	0.916619	0.999543	NA	0.0295867	0.139246	-0.0550333	0.0546259
AT1G02074.1						0	1	0	0	0	0	1	1	0	0	0	0	0	1.69119	0	0	0	0	2.49606	1.92731	0	0	0	0	0.56373	0	1.47446	0	0.976409	0	1.3082	0	NA	NA	NA	NA	0.66212	0	1.30711	0.644991
AT1G02080.1	transcription regulators					120.44	300.277	75.9647	375.711	269.618	251.062	173.121	628.187	286.048	243.939	637.661	451.616	0.635229	1.66836	0.344832	2.776	1.98813	1.40554	1.42844	4.2283	2.70738	1.53589	3.32999	2.76456	0.882807	2.05656	2.78804	2.54348	0.695631	0.687788	1.40167	0.917255	0.683102	0.904115	0.943296	0.866582	1.00857	0.21326	0.0962847	-0.699022
AT1G02080.2	transcription regulators					3075.56	2805.72	3140.04	2364.29	2438.38	3761.94	1826.88	905.813	1534.95	3232.06	3390.34	3123.38	16.155	15.525	14.1955	17.3975	17.9067	20.9745	15.0121	6.07204	14.4682	20.2665	17.6326	19.0414	15.2918	18.7596	11.8508	18.9802	1.00034	1.93501	5.01192	1.31802	0.417617	0.429205	0.266114	0.733225	-0.342293	0.0160173	-0.636713	-0.278402
AT1G02090.1	Proteasome component (PCI) domain protein	encodes a phosphoprotein that is a subunit of the COP9 signalosome. Mutants exhibit constitutive photomorphogenic phenotype.				656.902	560.623	628.724	583.379	491.005	569.677	533.016	515.127	402.288	537.409	682.831	525.917	27.7402	25.0096	22.8454	34.5402	29.1227	25.6547	35.3729	27.9261	31.9155	27.2188	28.722	26.067	25.1984	29.7725	31.7382	27.3359	2.45286	4.47825	3.72657	1.33137	0.367798	0.228243	0.0156724	0.876999	0.321495	-0.11901	0.208341	-0.232165
AT1G02090.2	Proteasome component (PCI) domain protein	encodes a phosphoprotein that is a subunit of the COP9 signalosome. Mutants exhibit constitutive photomorphogenic phenotype.				63.0502	134.557	212.403	92.517	103.017	215.42	85.8389	127.691	97.2495	169.038	214.549	163.92	2.71609	6.12377	7.87309	5.58794	6.23374	9.89738	5.81177	7.06261	7.87895	8.7346	9.20738	8.29023	5.57098	7.23969	6.91778	8.74407	2.62256	2.32417	1.04117	0.458648	0.754607	0.623394	0.664782	0.890473	0.268986	0.241935	-0.299429	-0.32648
AT1G02090.3	Proteasome component (PCI) domain protein	encodes a phosphoprotein that is a subunit of the COP9 signalosome. Mutants exhibit constitutive photomorphogenic phenotype.				113.048	105.82	111.873	60.1042	68.9777	85.9031	58.1448	97.1818	49.4622	86.5527	114.621	134.163	2.89798	2.86204	2.46793	2.15943	2.47843	2.34346	2.33764	3.18968	2.33297	2.65553	2.91889	4.01637	2.74265	2.32711	2.6201	3.19693	0.238592	0.160128	0.493279	0.721769	0.800895	0.394654	0.823889	0.68801	-0.0480319	0.335066	-0.213306	0.169792
AT1G02100.1	Leucine carboxyl methyltransferase					354.391	322.142	341.39	253.058	250.846	354.586	190.851	317.166	289.801	446.558	545.073	482.475	10.6746	10.241	8.84881	10.6841	10.5964	11.3725	9.02069	12.2405	16.1511	16.1077	16.3216	16.9945	9.92147	10.8843	12.4708	16.4746	0.953914	0.425033	3.57078	0.462775	0.656993	0.00800855	0.468552	0.994579	0.302665	0.556198	-0.375428	-0.121894
AT1G02100.2	Leucine carboxyl methyltransferase					47.5629	7.47175	21.1358	34.6308	25.5535	79.5809	7.62251	12.2298	27.3571	67.7842	45.2513	83.0806	1.56067	0.258809	0.596783	1.59286	1.1763	2.78139	0.392607	0.51439	1.66651	2.66444	1.47673	3.19051	0.805421	1.85018	0.857836	2.44389	0.675543	0.832911	0.702975	0.877919	0.987215	0.743939	0.352179	0.656628	0.0412879	0.272986	-0.890418	-0.65872
AT1G02100.3	Leucine carboxyl methyltransferase					292.046	470.386	390.474	338.311	329.6	451.833	387.526	372.604	232.841	411.658	587.676	436.445	9.50997	16.1692	10.9415	15.4424	15.0566	15.6713	19.8077	15.5521	14.0718	16.0578	19.0317	16.6319	12.2069	15.3901	16.4772	17.2405	3.50532	0.310669	2.97775	1.57759	0.467558	0.898939	0.850087	0.760276	0.404183	0.154318	-0.0616686	-0.311534
AT1G02110.1	Protein of unknown function (DUF630 and DUF632)					843	580	904	647	597	772	499	484	334	574	752	545	15.0262	10.9011	13.8672	16.1605	14.9008	14.6294	13.9361	11.032	10.8487	12.2333	13.2989	11.3178	13.2648	15.2302	11.9389	12.2833	2.1275	0.816983	1.73202	0.991497	0.45674	2.78862e-05	0.659833	0.902852	-0.140744	-0.289067	-0.0378985	-0.186221
AT1G02120.1	GRAM domain family protein	Encodes VAD1 (Vascular Associated Death1), a regulator of cell death and defense responses in vascular tissues. VAD1 is a putative membrane associated protein and contains a GRAM domain. vad1 is a lesion mimic mutant that exhibits light conditional appearance of propagative HR (hypersensitive response)-like lesions along the vascular system.				2321	2727	2431	1864	1859	2899	1537	1824	1409	2374	2757	2727	49.0871	60.8286	44.2453	55.2456	55.0762	65.2096	50.9521	49.3555	54.5246	60.0572	57.8811	67.2602	51.387	58.5105	51.6107	61.7328	8.52752	5.80224	2.64674	4.90894	0.858813	0.753289	0.450976	0.918781	0.00614831	0.0760773	-0.253864	-0.183935
AT1G02130.1	RAS 5	Belongs to the Rab1 GTPase subfamily. This small GTP-binding protein is required in ER to Golgi transportation.				772	797	962	667	706	886	774	912	779	954	1217	1070	34.212	37.3177	36.6826	41.445	43.9557	41.8832	53.9181	51.9026	65.0288	50.72	53.7393	55.6911	36.0708	42.428	56.9498	53.3835	1.64076	1.34107	7.06879	2.50458	0.00223076	0.0436421	0.0479417	0.860322	0.644523	0.324544	0.0916364	-0.228342
AT1G02136.1		pseudogene of phagocytosis and cell motility protein				0	0	0	0	0	0	0	0	0	0	0	0	0	0	0	0	0	0	0	0	0	0	0	0	0	0	0	0	0	0	0	0	NA	NA	NA	NA	0	0	0	0
AT1G02140.1	mago nashi family protein	Encodes a homologue of the exon junction complex (EJC) component MAGO that participates in intron-mediated enhancement of gene expression.				2167	2196	2632	1820	1813	2256	1813	2342	1839	2353	2828	2461	131.78	141.275	137.706	155.242	155.216	146.651	173.662	183.386	215.176	172.027	171.822	176.66	136.92	152.37	190.741	173.503	4.79601	4.95253	21.7124	2.73596	0.0719753	0.61854	0.00867929	0.981179	0.475326	0.186239	0.13591	-0.153178
AT1G02145.1	homolog of asparagine-linked glycosylation 12					0	0	0	0	0	15.2964	0	0	13.5953	0	0	0	0	0	0	0	0	0.420658	0	0	0.646571	0	0	0	0	0.140219	0.215524	0	0	0.242867	0.373298	0	NA	NA	NA	NA	0.281578	-0.189311	0.281578	-0.189311
AT1G02145.2	homolog of asparagine-linked glycosylation 12					0	0	0	0	0	0	0	0	0	0	5.31852	0	0	0	0	0	0	0	0	0	0	0	0.168518	0	0	0	0	0.0561727	0	0	0	0.0972939	NA	NA	NA	NA	0	0.0788457	-0.0788457	0
AT1G02145.3	homolog of asparagine-linked glycosylation 12					461.871	513.864	622.041	373.492	402.981	580.158	380.53	445.628	314.253	482.259	564.955	558.926	11.84	13.8982	13.7223	13.4189	14.4794	15.8269	15.2988	14.6263	14.8223	14.7962	14.387	16.7324	13.1535	14.5751	14.9158	15.3052	1.14092	1.20685	0.345862	1.25281	0.768348	0.775813	0.601067	0.985475	0.169301	0.0660938	-0.0348725	-0.138079
AT1G02145.4	homolog of asparagine-linked glycosylation 12					57.1287	16.1356	15.9585	20.5077	37.0191	38.5461	25.4695	44.3718	39.152	43.7409	49.7265	45.0736	1.40025	0.417232	0.336608	0.704466	1.2716	1.00528	0.978919	1.39223	1.7632	1.28297	1.21055	1.28972	0.71803	0.993782	1.37812	1.26108	0.592194	0.283742	0.392331	0.0438902	0.58133	0.857445	0.867742	0.915788	0.469064	0.181504	0.0728073	-0.214752
AT1G02150.1	Tetratricopeptide repeat (TPR)-like superfamily protein					2544	2376	3709	2383	2350	2837	2369	2773	1940	3078	3769	3320	55.761	54.9307	69.9613	73.1988	72.1631	66.1433	81.3983	77.7741	77.8785	80.7079	82.0165	84.8854	60.2177	70.5017	79.017	82.5366	8.44844	3.80987	2.06296	2.13676	0.185714	0.29833	0.518366	0.877115	0.386358	0.22443	-0.0621025	-0.22403
AT1G02160.1	Cox19 family protein (CHCH motif)					294.807	294.823	349.119	289.008	270.076	380.262	236.412	274.74	176.893	321.587	432.077	377.93	34.0107	36.1501	34.6566	46.8468	44.1746	47.2382	43.2773	41.1898	42.2605	44.9375	50.2735	52.3463	34.9391	46.0865	42.2425	49.1858	1.09733	1.66731	1.04387	3.8223	0.74052	0.83057	0.678577	0.556074	0.266895	0.0919637	-0.214827	-0.389759
AT1G02160.2	Cox19 family protein (CHCH motif)					34.1933	57.1767	55.8811	29.9922	31.9239	26.7383	22.5878	14.2599	29.107	41.4126	47.9226	41.0705	3.16871	5.61961	4.45491	3.9017	4.18206	2.65946	3.31047	1.71053	5.41402	4.63311	4.46064	4.53755	4.41441	3.58107	3.47834	4.54377	1.22595	0.810357	1.85744	0.0864029	0.5631	0.731513	0.658654	0.80676	-0.27384	0.275181	-0.307902	0.241118
AT1G02170.1	metacaspase 1	Encodes a type I metacaspase. Two Arabidopsis metacaspases, AT1G02170 (MC1) and AT4G25110 (MC2) antagonistically control programmed cell death in Arabidopsis. MC1 is a positive regulator of cell death and requires conserved caspase-like putative catalytic residues for its function. MC2 negatively regulates cell death. This function is independent of the putative catalytic residues. A third type I…				770	818	803	716	636	957	671	664	464	1060	1347	1165	25.0526	28.0945	22.482	32.6546	29.0287	33.1642	34.2679	27.6911	28.0172	41.313	43.5851	44.3577	25.2097	31.6158	29.9921	43.0853	2.80955	2.25497	3.70657	1.5827	0.552218	0.00052154	0.00139674	0.59458	0.241798	0.434724	-0.508398	-0.315472
AT1G02180.1	ferredoxin-related					164	96	206	104	109	142	78	80	52	85	117	81	8.24383	5.10092	8.90961	7.33097	7.70344	7.61985	6.16781	5.16921	4.96132	5.12983	5.86586	4.79073	7.41812	7.55142	5.43278	5.26214	2.03418	0.195437	0.644986	0.549641	0.244482	0.00510908	0.66852	0.969089	-0.388056	-0.449508	0.0387866	-0.0226659
AT1G02190.1	Fatty acid hydroxylase superfamily					0.014949	0.00667774	0.00486906	0.0061907	0.0148319	0.00257112	0.00174678	0.00458876	0	0.0029306	0.00850084	4	0.000285042	0.000134273	7.98985e-05	0.000165416	0.000396071	5.21287e-05	5.2194e-05	0.000111909	0	6.68238e-05	0.00016085	0.0888923	0.000166404	0.000204539	5.4701e-05	0.0297067	0.000106279	0.000175277	5.59966e-05	0.0512563	NA	NA	NA	NA	-0.000161136	0.0419383	-0.0421545	-5.50056e-05
AT1G02190.2	Fatty acid hydroxylase superfamily					4.98505	1.99332	2.99513	2.99381	4.98517	0.997429	0.998253	0.995411	0	0.997069	2.9915	0	0.0956208	0.0403205	0.0494418	0.0804725	0.133921	0.0203436	0.0300065	0.0244212	0	0.0228713	0.0569431	0	0.0617944	0.0782457	0.0181426	0.0266048	0.0296474	0.0568214	0.0159582	0.0286546	NA	NA	NA	NA	-0.0605648	-0.0708051	-0.0119413	-0.0221816
AT1G02205.1	Fatty acid hydroxylase superfamily	Expression of the CER1 gene associated with production of stem epicuticular wax and pollen fertility. Biochemical studies showed that cer1 mutants are blocked in the conversion of stem wax C30 aldehydes to C29 alkanes, and they also lack the secondary alcohols and ketones. These suggested the CER1 protein is an aldehyde decarbonylase, but the exact molecular function of this protein remains to be…				121.508	34.8692	179.868	51.4144	53.4055	47.9405	32.1376	0	42.1958	26.429	26.4199	39.7942	2.12363	0.642576	2.70537	1.25916	1.30693	0.890728	0.880009	0	1.34328	0.55226	0.458093	0.810196	1.82386	1.15227	0.741096	0.60685	1.06357	0.22776	0.682329	0.182289	0.477703	0.283041	0.784715	0.830467	-0.697672	-0.421626	0.115761	0.391807
AT1G02205.2	Fatty acid hydroxylase superfamily	Expression of the CER1 gene associated with production of stem epicuticular wax and pollen fertility. Biochemical studies showed that cer1 mutants are blocked in the conversion of stem wax C30 aldehydes to C29 alkanes, and they also lack the secondary alcohols and ketones. These suggested the CER1 protein is an aldehyde decarbonylase, but the exact molecular function of this protein remains to be…				3677.75	976.248	3349.74	1319.27	735.983	1504.36	384.06	443.706	303.352	565.571	728.58	862.029	68.7657	19.2486	53.9012	34.5668	19.2716	29.9074	11.2526	10.6104	10.3469	12.6454	13.5177	18.7832	47.3052	27.9153	10.7366	14.9821	25.409	7.83979	0.465859	3.32062	0.00359874	0.00363999	0.273726	0.686291	-2.04116	-0.855374	-0.445438	0.740346
AT1G02205.3	Fatty acid hydroxylase superfamily	Expression of the CER1 gene associated with production of stem epicuticular wax and pollen fertility. Biochemical studies showed that cer1 mutants are blocked in the conversion of stem wax C30 aldehydes to C29 alkanes, and they also lack the secondary alcohols and ketones. These suggested the CER1 protein is an aldehyde decarbonylase, but the exact molecular function of this protein remains to be…				91.7455	44.8825	115.388	12.3172	43.6111	13.7	10.8026	6.29409	5.45264	0	0	9.17646	1.84615	0.952481	1.99819	0.347333	1.22919	0.29317	0.340684	0.162018	0.200507	0	0	0.21528	1.59894	0.623231	0.234403	0.07176	0.564988	0.525474	0.0940324	0.124292	0.210073	0.0628502	0.350368	0.688323	-1.07411	-0.598886	0.203832	0.679055
AT1G02210.1	NAC (No Apical Meristem) domain transcriptional regulator superfamily protein					0	0	0	0	0	0	0	0	0	0	0	0	0	0	0	0	0	0	0	0	0	0	0	0	0	0	0	0	0	0	0	0	NA	NA	NA	NA	0	0	0	0
AT1G02220.1	NAC domain containing protein 3					263	509	235	77	104	93	414	460	545	479	686	618	8.43589	17.2339	6.48637	3.46204	4.67944	3.17709	20.8427	18.9109	32.424	18.4037	21.8815	23.1945	10.7187	3.77286	24.0592	21.1599	5.72589	0.797947	7.30824	2.47557	0.0586897	2.21205e-26	0.398087	0.0130701	1.09653	2.21503	0.177389	1.29589
AT1G02228.1	transposable element gene	pseudogene of no apical meristem (NAM) family protein				0	0	0	0	0	0	0	0	0	0	0	0	0	0	0	0	0	0	0	0	0	0	0	0	0	0	0	0	0	0	0	0	NA	NA	NA	NA	0	0	0	0
AT1G02230.1	NAC domain containing protein 4					14	66	11	9	13	23	46	51	76	38	32	41	0.580397	2.89029	0.392393	0.523115	0.756893	1.01675	2.99664	2.71394	5.91345	1.88927	1.32125	1.99454	1.28769	0.765586	3.87468	1.73502	1.39107	0.246932	1.77128	0.36218	0.138911	0.0605299	0.00397507	0.93405	1.09141	0.631404	0.833755	0.373747
AT1G02250.1	NAC domain containing protein 5					3	5	5	0	2	3	5	1	6	2	2	1	0.12331	0.217088	0.17684	0	0.115447	0.131482	0.32293	0.0527577	0.462662	0.0985825	0.0818692	0.0482273	0.172413	0.0823097	0.27945	0.0762263	0.0470455	0.0717317	0.208383	0.0256475	0.95251	NA	NA	NA	0.126043	-0.00813182	0.249542	0.115367
AT1G02260.1	Divalent ion symporter					589	589	539	556	503	793	307	360	342	684	798	712	11.3829	12.0039	8.96437	15.0575	13.6144	16.296	9.29765	8.89877	12.0663	15.8082	15.3045	16.0382	10.7837	14.9893	10.0876	15.717	1.60591	1.3421	1.72519	0.375262	0.537967	0.742104	4.85132e-05	0.165841	-0.0878518	0.0642063	-0.592369	-0.440311
AT1G02270.1	Calcium-binding endonuclease/exonuclease/phosphatase family					470	595	541	337	367	565	318	314	288	733	699	611	12.129	16.2005	12.0144	12.1889	13.2752	15.5169	12.8706	10.3753	13.6779	22.6402	17.9201	18.4147	13.448	13.6603	12.3079	19.6583	2.38445	1.6971	1.7217	2.59419	0.466081	0.0102445	0.000160878	0.89246	-0.11858	0.494806	-0.634437	-0.0210514
AT1G02280.1	translocon at the outer envelope membrane of chloroplasts 33	Encodes a GTP-binding GTP-ase. Component of the chloroplast protein import machinery. Required for import of POR B into plastids. Toc33 phosphorylation may not play an important role in vivo.				2004.74	1472.25	2590.33	1243.05	1471.36	1517.77	1428.41	1690.96	1289.8	1915.05	2133.21	1881.55	75.6287	58.6528	84.0866	65.7414	77.9185	61.0263	84.6377	81.8344	90.893	86.5992	80.101	83.1979	72.7894	68.2287	85.7884	83.2994	12.9524	8.71646	4.63763	3.25029	0.630867	0.350856	0.134917	0.773316	0.234089	0.284151	0.0419799	0.092042
AT1G02280.2	translocon at the outer envelope membrane of chloroplasts 33	Encodes a GTP-binding GTP-ase. Component of the chloroplast protein import machinery. Required for import of POR B into plastids. Toc33 phosphorylation may not play an important role in vivo.				329.263	156.749	266.669	239.949	164.637	237.229	222.586	378.038	137.204	310.955	361.789	227.454	12.569	6.31911	8.75934	12.8411	8.82271	9.65235	13.3463	18.5139	9.78927	14.2294	13.7474	10.1784	9.21582	10.4387	13.8832	12.7184	3.14985	2.12147	4.38702	2.21287	0.495001	0.72678	0.735236	0.96667	0.542876	0.262187	0.117568	-0.163121
AT1G02290.1						193	217	282	160	169	232	134	162	128	201	198	210	4.81936	5.71673	6.05982	5.59949	5.9145	6.16454	5.24731	5.17883	5.87608	6.00662	4.91105	6.12259	5.53197	5.89284	5.43407	5.68009	0.640537	0.283147	0.384317	0.668525	0.820162	0.415728	0.785682	0.980516	-0.0217858	-0.0452324	-0.0541344	-0.0775811
AT1G02300.1	Cysteine proteinases superfamily protein					145	129.067	134	168	191	267	117	153	115	317.115	323	348	5.1956	4.88311	4.13162	8.43877	9.60483	10.1943	6.58314	7.03072	7.67908	13.6172	11.5163	14.6071	4.73678	9.41263	7.09765	13.2469	0.546876	0.893407	0.551027	1.57833	0.133018	0.0233921	2.02934e-05	0.00132801	0.497262	0.45231	-0.81507	-0.860023
AT1G02305.1	Cysteine proteinases superfamily protein					1867	2112.93	2196	1712	1654	2811	1973	2420	2046	2838.88	3659	3105	57.3105	68.4575	58.0076	73.6624	71.2091	91.8853	95.0435	95.1893	116.29	104.365	111.669	111.478	61.2585	78.9189	102.174	109.171	6.24422	11.296	12.2248	4.16292	0.000217896	0.00181333	0.774291	0.479862	0.72874	0.463131	-0.094657	-0.360266
AT1G02310.1	Glycosyl hydrolase superfamily protein					58	19	3	6	6	7	0	7	7	9	9	7	1.80483	0.624053	0.0803324	0.261707	0.261874	0.231966	0	0.279138	0.403534	0.335422	0.278458	0.254801	0.836405	0.251849	0.227557	0.28956	0.881642	0.0172194	0.206653	0.0414413	0.569177	0.969607	0.701743	0.840007	-0.581094	0.0428187	-0.0710889	0.552824
AT1G02320.1						0	0	0	0	0	0	0	0	0	0	0	0	0	0	0	0	0	0	0	0	0	0	0	0	0	0	0	0	0	0	0	0	NA	NA	NA	NA	0	0	0	0
AT1G02330.1						573	642	679	444	453	590	472	598	400	621	769	648	24.3572	28.8299	24.8354	26.462	27.0472	26.7467	31.532	32.6348	31.9553	31.6617	32.5621	32.3333	26.0075	26.752	32.0407	32.1857	2.45594	0.292636	0.556338	0.467995	0.408856	0.293895	0.399995	0.899345	0.290884	0.257972	-0.00631745	-0.0392299
AT1G02335.1	germin-like protein subfamily 2 member 2 precursor	Encodes a plasodesmata-located protein involved in regulating primary root growth by controlling phloem-mediated allocation of resources between the primary and lateral root meristems.				170	42	244	172	93	273	188	20	11	159	414	58	9.6246	2.5147	11.8853	13.6574	7.40858	16.5127	16.7565	1.45699	1.19175	10.8164	23.4015	3.87112	8.0082	12.5262	6.46841	12.6963	4.88995	4.65628	8.91073	9.89998	0.663189	0.782772	0.531632	0.809131	-0.270437	0.018031	-0.874917	-0.586449
AT1G02340.1	basic helix-loop-helix (bHLH) DNA-binding superfamily protein	Encodes a light-inducible, nuclear bHLH protein involved in phytochrome signaling. Mutants exhibit a long-hypocotyl phenotype only under far-red light but not under red light and are defective in other phytochrome A-related responses. Mutants also show blue light response defects. HFR1 interacts with COP1, co-localizes to the nuclear specks and is ubiquinated by COP1.				58	49	53	37	40	31	21	25	24	30	22	13	2.02921	1.81001	1.5956	1.81465	1.96382	1.15556	1.15359	1.12155	1.56312	1.25769	0.765778	0.532657	1.81161	1.64468	1.27942	0.852042	0.216809	0.430104	0.246213	0.370134	0.394243	0.0358691	0.242025	0.851519	-0.302728	-0.513975	0.29955	0.0883034
AT1G02350.1	protoporphyrinogen oxidase-related					57	49	72	24	31	26	17	40	35	24	32	31	8.06856	7.38935	8.77189	4.77768	6.24504	3.9771	3.83302	7.39198	10.6409	4.12892	4.59022	5.31201	8.0766	4.99994	7.28863	4.67705	0.691305	1.15019	3.40512	0.596305	0.557358	0.749013	0.313592	0.235234	-0.131018	-0.0798066	0.545993	0.597204
AT1G02360.1	Chitinase family protein					35	51	25	36	37	61	11	24	25	35	26	43	1.5691	2.41582	0.96437	2.26295	2.33056	2.91733	0.775238	1.38185	2.11258	1.88256	1.16153	2.26444	1.64976	2.50361	1.42322	1.76951	0.729079	0.35988	0.66963	0.560078	0.778029	0.146961	0.824443	0.582936	-0.128937	-0.339213	-0.192704	-0.40298
AT1G02370.1	Tetratricopeptide repeat (TPR)-like superfamily protein					133	145	116	119	116	163	223	257	228	274	281	293	3.19091	3.66991	2.39499	4.00127	3.90003	4.16081	8.38911	7.89246	10.0442	7.86615	6.69542	8.20514	3.08527	4.0207	8.77526	7.5889	0.643992	0.131472	1.12664	0.792126	3.78231e-10	3.80511e-06	0.0430345	0.691238	1.2587	0.774584	0.186661	-0.297458
AT1G02380.1						117	57	94	38	42	31	55	83	56	79	109	78	4.65044	2.39292	3.21494	2.11754	2.34401	1.3136	3.43447	4.23351	4.16856	3.7649	4.31373	3.63613	3.41943	1.92505	3.94551	3.90492	1.14257	0.541503	0.443766	0.359847	0.803025	0.00599116	0.73746	0.130468	0.162259	0.745768	0.0118907	0.5954
AT1G02390.1	glycerol-3-phosphate acyltransferase 2	putative sn-glycerol-3-phosphate 2-O-acyltransferase				190	243	340	20	18	51	104	132	131	87	54	76	4.46672	6.02628	6.87856	0.658943	0.592964	1.27557	3.83346	3.97184	5.65151	2.44724	1.26067	2.08516	5.79052	0.842492	4.4856	1.93102	1.22308	0.376504	1.01207	0.608116	0.303062	0.032386	0.000169658	9.21383e-12	-0.307872	0.669746	0.904246	1.88186
AT1G02391.1						0	0	0	0	0	0	0	0	0	0	0	0	0	0	0	0	0	0	0	0	0	0	0	0	0	0	0	0	0	0	0	0	NA	NA	NA	NA	0	0	0	0
AT1G02400.1	gibberellin 2-oxidase 6	Encodes a gibberellin 2-oxidase that acts on C19 gibberellins but not C20 gibberellins.				94	80	40	40	32	88	38	57	47	167	97	76	3.05064	2.74067	1.11707	1.81967	1.45686	3.04185	1.93574	2.37107	2.83049	6.49224	3.13068	2.88634	2.30279	2.10613	2.3791	4.16975	1.0385	0.830416	0.447429	2.01504	0.951991	0.178563	0.363049	0.940949	0.0329523	0.734979	-0.613456	0.08857
AT1G02405.1	proline-rich family protein					25	40	28	16	12	27	11	11	9	18	21	16	2.56264	4.35292	2.46951	2.30339	1.74124	2.97489	1.78585	1.46204	1.87699	2.23084	2.16591	1.96135	3.12836	2.33984	1.70829	2.11937	1.06152	0.617632	0.218076	0.140645	0.334992	0.779286	0.883787	0.769501	-0.608184	-0.0985258	-0.203869	0.305789
AT1G02410.1	cytochrome c oxidase assembly protein CtaG / Cox11 family					609	775	713	514	524	740	552	591	500	630	813	743	22.9073	30.7845	23.0775	27.1043	27.6677	29.6663	32.6114	28.5173	35.1274	28.4051	30.4379	32.7566	25.5898	28.1461	32.0854	30.5332	4.49958	1.34633	3.3363	2.17731	0.307947	0.958058	0.117602	0.983443	0.315322	0.113569	0.0693217	-0.132432
AT1G02420.1	Pentatricopeptide repeat (PPR) superfamily protein					84	78	88	69	60	71	69	80	59	94	92	92	2.44423	2.39525	2.2035	2.81416	2.44815	2.19953	3.15016	2.98212	3.17244	3.27508	2.66084	3.12953	2.34766	2.48728	3.10157	3.02182	0.127226	0.309178	0.104048	0.320974	0.548568	0.667149	0.653762	0.97928	0.293024	0.205745	0.0283301	-0.0589492
AT1G02430.1	ADP-ribosylation factor D1B	A member of ARF GTPase family. A thaliana has 21 members of this family, known to be essential for vesicle coating and uncoating and functions in GTP-binding. Gene encoding ADP-ribosylation factor and similar to other ARFs and ARF-like proteins.				30.1475	25	32.8222	21	24	31.9154	27.9536	38.7006	35	41	39.8563	36.8591	2.12493	1.8655	1.99027	2.0766	2.3844	2.4076	3.10718	3.51783	4.80654	3.47854	2.81114	3.07584	1.99357	2.28953	3.81052	3.12184	0.129746	0.18477	0.886682	0.336069	0.256543	0.595391	0.486771	0.984039	0.684326	0.325406	0.222903	-0.136018
AT1G02440.1	ADP-ribosylation factor D1A	A member of ARF GTPase family. A thaliana has 21 members of this family, known to be essential for vesicle coating and uncoating and functions in GTP-binding. Gene encoding ADP-ribosylation factor and similar to other ARFs and ARF-like proteins.				3.85255	2	1.17775	0	1	1.08459	1.04639	3.29945	0	0	5.14373	2.14087	0.351943	0.193756	0.092558	0	0.129117	0.106324	0.151154	0.390069	0	0	0.47187	0.23307	0.212752	0.0784803	0.180408	0.23498	0.130732	0.0689148	0.196673	0.235941	NA	NA	NA	NA	-0.0389998	0.195488	-0.0652025	0.169285
AT1G02450.1	NIM1-interacting 1	NIMIN1 modulates PR gene expression according the following model: NPR1 forms a ternary complex with NIMIN1 and TGA factors upon SAR induction that binds to a positive regulatory cis-element of the PR-1 promoter, termed LS7. This leads to PR-1 gene induction. NIMIN1 decreases transcriptional activation, possibly through its EAR motif, which results in fine-tuning of PR-1 gene expression.				51	46	8	13	30	19	2	6	3	16	13	20	5.04019	4.8248	0.680261	1.80417	4.1953	2.01735	0.312902	0.768391	0.600173	1.91088	1.29202	2.36123	3.51508	2.67227	0.560489	1.85471	2.45739	1.32328	0.230323	0.536814	0.0857157	0.455184	0.275245	0.975422	-1.53275	-0.363329	-0.871346	0.298079
AT1G02460.1	Pectin lyase-like superfamily protein					25	31	34	9	17	37	39	28	39	88	130	75	0.582752	0.762266	0.682034	0.294013	0.555267	0.917561	1.42534	0.835354	1.66786	2.45435	3.00917	2.04019	0.675684	0.588947	1.30952	2.50124	0.0899253	0.313135	0.428168	0.486189	0.215282	0.000108846	0.0272916	0.822829	0.462842	1.13979	-0.600273	0.0766791
AT1G02470.1	Polyketide cyclase/dehydrase and lipid transport superfamily protein					164	106.194	27	74.328	50.9131	92	227	263.385	471.269	336.224	457.975	438.79	8.85577	6.06313	1.25442	5.62878	3.86713	5.30578	19.2912	18.2929	48.5337	21.8081	24.6802	27.9104	5.39111	4.9339	28.7059	24.7996	3.84498	0.937857	17.1786	3.0529	0.0334516	8.88124e-31	0.81826	0.983234	2.21661	2.1203	0.203404	0.107086
AT1G02470.2	Polyketide cyclase/dehydrase and lipid transport superfamily protein					0	3.80637	0	3.67205	4.08686	0	0	8.61539	6.73059	7.77594	8.02466	11.2103	0	0.220425	0	0.282035	0.314859	0	0	0.606941	0.703691	0.511575	0.438645	0.723362	0.073475	0.198965	0.436877	0.557861	0.127262	0.173088	0.381427	0.147894	NA	0.45429	0.71705	NA	0.420648	0.377777	-0.116629	-0.159501
AT1G02475.1	Polyketide cyclase/dehydrase and lipid transport superfamily protein					1316	1638	1984	1436	1432	1977	1448	1939	1461	1930	2343	2105	65.2164	85.7993	84.5962	99.791	99.765	104.578	112.871	123.503	137.298	114.82	115.793	122.713	78.5373	101.378	124.557	117.775	11.5519	2.77131	12.2476	4.30373	0.0211692	0.417185	0.0687981	0.522656	0.658643	0.21433	0.080111	-0.364202
AT1G02480.1	pre-tRNA					0	0	0.133333	0	0	0	0	0.0666667	0	0	0.0666667	0.2	0	0	0.185669	0	0	0	0	0.15939	0	0	0.0948962	0.339114	0.0618897	0	0.05313	0.14467	0.107196	0	0.0920239	0.17495	NA	NA	NA	NA	-0.0119503	0.194932	-0.120248	0.0866339
AT1G02490.1						0	3	2	3	1	0	1	1	0	2	4	1	0	9.12644	5.04685	11.8657	3.88731	0	4.54997	3.33018	0	6.38033	11.3269	3.1335	4.72443	5.251	2.62672	6.94691	4.57175	6.04925	2.35514	4.12598	NA	NA	NA	NA	-0.658468	0.346306	-1.13173	-0.126956
AT1G02510.1	Outward rectifying potassium channel protein	Encodes AtTPK4, a member of the Arabidopsis thaliana K+ channel family of AtTPK/KCO proteins. AtTPK4 is targeted to the plasma membrane. In contrast other members of the AtTPK proteins are located in tonoplast. AtTPK4 forms a voltage-independent K+ channel that is blocked by extracellular calcium ions. May form homomeric ion channels in vivo.				0	0	0	1	1	0	0	0	0	0	0	0	0	0	0	0.0578127	0.0579096	0	0	0	0	0	0	0	0	0.0385741	0	0	0	0.0334062	0	0	NA	NA	NA	NA	0	-0.0546042	0	-0.0546042
AT1G02520.1	P-glycoprotein 11	Encodes an ATP-binding cassette (ABC) transporter. Expressed in the vascular tissue of primary stem.				24	5	6	9	9	13	69	36	40	60	63	56	0.248741	0.0546109	0.0535189	0.130687	0.130493	0.143106	1.11945	0.476548	0.748572	0.742822	0.647033	0.674662	0.118957	0.134762	0.781523	0.688172	0.112398	0.00722677	0.322715	0.0493029	0.00114734	1.07758e-05	0.661699	0.912354	0.670957	0.573072	0.0776492	-0.0202352
AT1G02530.1	P-glycoprotein 12					6	3	4	7	2	11	9	5	2	4	6	5	0.0601323	0.031684	0.0345015	0.0982891	0.0280399	0.117087	0.141189	0.0639987	0.0361779	0.0478845	0.0595846	0.0582431	0.0421059	0.0811387	0.0804552	0.0552374	0.0156747	0.0469356	0.0544054	0.00640303	0.807369	0.806485	0.857532	0.91285	0.0521373	-0.034984	0.0340717	-0.0530496
AT1G02540.1						0	0	0	0	0	0	0	0	0	0	0	0	0	0	0	0	0	0	0	0	0	0	0	0	0	0	0	0	0	0	0	0	NA	NA	NA	NA	0	0	0	0
AT1G02550.1	Plant invertase/pectin methylesterase inhibitor superfamily protein					0	1	0	0	0	0	0	0	0	1	0	0	0	0.0705976	0	0	0	0	0	0	0	0.0802533	0	0	0.0235325	0	0	0.0267511	0.0407595	0	0	0.0463343	NA	NA	NA	NA	-0.033557	0.0380865	-0.0380865	0.033557
AT1G02560.1	nuclear encoded CLP protease 5	One of several nuclear-encoded ClpPs (caseinolytic protease). Contains a highly conserved catalytic triad of Ser-type proteases (Ser-His-Asp). The name reflects nomenclature described in Adam et. al (2001).				8119	7737	10943	7220	7068	9576	6023	7241	5450	7893	9313	7898	263.048	264.61	305.089	327.898	321.242	330.45	306.296	300.7	327.642	306.328	300.07	299.443	277.582	326.53	311.546	301.947	23.8343	4.75399	14.2176	3.80699	0.811863	0.00727264	0.078558	0.868	0.165965	-0.112562	0.0450031	-0.233523
AT1G02570.1						0	0	2	0	0	0	0	0	0	0	0	0	0	0	0.0878755	0	0	0	0	0	0	0	0	0	0.0292918	0	0	0	0.0507349	0	0	0	NA	NA	NA	NA	-0.0416521	0	0	0.0416521
AT1G02575.1						0	0	0	0	0	0	1	0	1	0	0	0	0	0	0	0	0	0	0.0812051	0	0.0981339	0	0	0	0	0	0.0597797	0	0	0	0.0524581	0	NA	NA	NA	NA	0.0837644	0	0.0837644	0
AT1G02580.1	SET domain-containing protein	Encodes a putative transcription factor MEDEA (MEA) that negatively regulates seed development in the absence of fertilization. Mutations in this locus result in embryo lethality. MEA is a Polycomb group gene that is imprinted in the endosperm. The maternal allele is expressed and the paternal allele is silent. MEA is controlled by DEMETER (DME), a DNA glycosylase required to activate MEA express…				13	22	3	2	2	7	27	31	40	81	96	107	0.234212	0.41794	0.0465142	0.0504922	0.0504566	0.134079	0.76218	0.714212	1.31352	1.74489	1.71603	2.24604	0.232889	0.0783426	0.929971	1.90232	0.185716	0.0482691	0.333028	0.29802	0.0584408	1.31905e-08	0.00946849	0.73682	0.646536	1.42839	-0.588628	0.193227
AT1G02590.1	Aldehyde oxidase/xanthine dehydrogenase, molybdopterin binding protein					0	0	0	0	0	0	0	0	0	0	0	0	0	0	0	0	0	0	0	0	0	0	0	0	0	0	0	0	0	0	0	0	NA	NA	NA	NA	0	0	0	0
AT1G02600.1	pre-tRNA					0	0	0.166667	0	0	0	0	0	0	0	0	0.142857	0	0	0.242252	0	0	0	0	0	0	0	0	0.235793	0.0807507	0	0	0.0785977	0.139864	0	0	0.136135	NA	NA	NA	NA	-0.112034	0.109157	-0.109157	0.112034
AT1G02610.1	RING/FYVE/PHD zinc finger superfamily protein					29	20	10	26	29	31	19	30	32	141	143	136	1.42251	1.03691	0.422054	1.78839	1.99969	1.62303	1.46588	1.89122	2.97468	8.3025	6.99469	7.84633	0.960491	1.8037	2.11059	7.71451	0.504587	0.188796	0.777954	0.663796	0.150872	1.59968e-11	6.18668e-09	0.416185	0.665975	1.63609	-1.48623	-0.516118
AT1G02620.1	Ras-related small GTP-binding family protein					0	0	0	0	1	0	0	0	1	0	3	2	0	0	0	0	0.101407	0	0	0	0.140415	0	0.215989	0.170398	0	0.0338023	0.046805	0.128796	0	0.0585474	0.0810686	0.113846	NA	NA	NA	NA	0.0659927	0.126824	-0.108792	-0.0479604
AT1G02630.1	Nucleoside transporter family protein					16	1.45245	14	17	15	9	3	4	3	24	17	4	0.423099	0.0405254	0.318584	0.63006	0.556023	0.253295	0.124429	0.135447	0.146111	0.759655	0.446633	0.123555	0.260736	0.479793	0.135329	0.443281	0.197738	0.199615	0.0108415	0.318063	NA	0.772293	NA	0.776475	-0.151156	-0.0360428	-0.346242	-0.231129
AT1G02630.2	Nucleoside transporter family protein					0	1.54755	0	0	0	0	0	0	0	0	0	0	0	0.0490436	0	0	0	0	0	0	0	0	0	0	0.0163479	0	0	0	0.0283153	0	0	0	NA	NA	NA	NA	-0.0233943	0	0	0.0233943
AT1G02640.1	beta-xylosidase 2	encodes a protein similar to a beta-xylosidase located in the extracellular matrix. This is a member of glycosyl hydrolase family 3 and has six other closely related members.				585	270	455	387	318	329	163	79	56	351	312	163	9.27027	4.51082	6.20516	8.59321	7.05455	5.54131	4.04611	1.60034	1.61316	6.6488	4.90373	3.00751	6.66208	7.06302	2.41987	4.85335	2.4124	1.52597	1.40838	1.82117	0.0124325	0.156614	0.243578	0.99865	-1.1638	-0.462059	-0.77532	-0.0735842
AT1G02650.1	Tetratricopeptide repeat (TPR)-like superfamily protein					19	18	9	6	2	6	9	1	8	12	9	4	0.52663	0.526468	0.214667	0.233092	0.0777196	0.177025	0.391328	0.0355	0.409046	0.398187	0.247893	0.129556	0.422588	0.162612	0.278625	0.258545	0.180065	0.0786825	0.210738	0.134632	0.571305	0.758438	0.955511	0.541243	-0.153925	0.114387	0.0228356	0.291148
AT1G02660.1	alpha/beta-Hydrolases superfamily protein					119	165	115	86	96	83	63	80	65	134	149	144	1.86657	2.72854	1.55239	1.89017	2.10797	1.38371	1.5479	1.60408	1.853	2.51242	2.31797	2.62979	2.04917	1.79395	1.66833	2.48673	0.608965	0.371594	0.16238	0.15749	0.461682	0.182558	0.149885	0.771116	-0.19248	0.319567	-0.385938	0.126109
AT1G02670.1	P-loop containing nucleoside triphosphate hydrolases superfamily protein					17	32	18	18	33	19	23	15	13	21	21	38	0.347525	0.689913	0.316666	0.515659	0.944943	0.413069	0.736925	0.392282	0.485838	0.513463	0.426103	0.90575	0.451368	0.624557	0.538348	0.615105	0.207161	0.282164	0.178221	0.255468	0.879116	0.883779	0.992268	0.883432	0.0839688	-0.00841811	-0.070246	-0.162633
AT1G02680.1	TBP-associated factor 13	Encodes a TBP-Associated Factor (TAF) that functions together with PRC2 in transcriptional regulation during seed development.				231	205	271	158	189	256	160	223	169	218	335	263	11.7807	11.0517	11.8914	11.2997	13.5529	13.9384	12.8372	14.6205	16.3743	13.3492	17.0418	15.7849	11.5746	12.9303	14.6107	15.392	0.456215	1.42526	1.76857	1.8774	0.498628	0.604888	0.843087	0.985945	0.31202	0.234759	-0.0704568	-0.147717
AT1G02681.1		Pseudogene of AT4G02160				0	2	0	0	0	0	0	0	0	0	0	1	0	0.228037	0	0	0	0	0	0	0	0	0	0.128582	0.0760123	0	0	0.0428607	0.131657	0	0	0.0742369	NA	NA	NA	NA	-0.105695	0.0605464	-0.0605464	0.105695
AT1G02690.1	importin alpha isoform 6	Putative importin alpha isoform. When overexpressed can rescue the impa-4 decreased transformation susceptibility phenotype.				289	167	242	186.853	192	164	209	175	110	196	270	234	6.23872	3.80241	4.49574	5.65277	5.80651	3.76562	7.07234	4.83375	4.34725	5.06139	5.78629	5.89185	4.84562	5.07497	5.41778	5.57984	1.25528	1.13653	1.45339	0.452085	0.904994	0.933401	0.867349	0.975109	0.134717	0.115177	-0.0359789	-0.0555196
AT1G02690.2	importin alpha isoform 6	Putative importin alpha isoform. When overexpressed can rescue the impa-4 decreased transformation susceptibility phenotype.				0	0	0	18.1469	0	0	0	0	0	0	0	0	0	0	0	0.548067	0	0	0	0	0	0	0	0	0	0.182689	0	0	0	0.316427	0	0	NA	NA	NA	NA	0	-0.242071	0	-0.242071
AT1G02700.1						64	34	68	17	30	18	58	32	26	11	24	17	2.80719	1.57562	2.5664	1.04549	1.84858	0.842139	3.99879	1.80236	2.14695	0.578801	1.04884	0.875632	2.3164	1.2454	2.64937	0.834424	0.652736	0.53217	1.18127	0.237714	0.961095	0.386681	0.000984506	0.152795	0.138027	-0.291647	0.992319	0.562645
AT1G02710.1	glycine-rich protein					92	65	119	73	78	52	75	81	51	48	82	53	24.945	18.9351	27.7374	28.0113	30.4437	15.4633	32.7059	29.1732	34.5926	15.9967	23.011	17.9498	23.8725	24.6394	32.1572	18.9858	4.49809	8.03929	2.75105	3.6201	0.748555	0.349377	0.0136695	0.940949	0.414772	-0.359387	0.730346	-0.0438129
AT1G02720.1	galacturonosyltransferase 5	Encodes a protein with putative galacturonosyltransferase activity.				305.596	238.106	367.842	173.338	172.655	198.713	144.134	153.836	83.0427	193.548	242.909	200.535	7.25505	5.96321	7.51515	5.76727	5.74389	5.01917	5.36528	4.67467	3.61891	5.49816	5.727	5.55656	6.91114	5.51011	4.55295	5.59391	0.831166	0.425327	0.879524	0.118903	0.0204481	0.727281	0.656152	0.231779	-0.51063	0.0184515	-0.247878	0.281203
AT1G02720.2	galacturonosyltransferase 5	Encodes a protein with putative galacturonosyltransferase activity.				59.4044	28.8936	55.1575	35.6624	36.3448	59.2873	36.8663	24.1637	34.9573	26.4516	21.0908	37.4645	1.74435	0.895403	1.39375	1.46779	1.49656	1.85352	1.69855	0.909008	1.89747	0.930061	0.615592	1.28617	1.3445	1.60596	1.50168	0.943941	0.426611	0.214878	0.522813	0.335504	0.988454	0.689882	0.809449	0.982668	0.0936141	-0.422829	0.363911	-0.152532
AT1G02730.1	cellulose synthase-like D5	Encodes a gene similar to cellulose synthase. Knock-out mutant has reduced growth, reduced xylan level and reduced xylan synthase activity in stems.				997	647	961	768	726	694	516	290	192	403	510	495	10.3805	7.09912	8.6113	11.2032	10.5748	7.67477	8.41004	3.85651	3.60985	5.01222	5.26197	5.991	8.69697	9.81759	5.29213	5.42173	1.64237	1.88215	2.703	0.508572	0.120826	2.30606e-05	0.989791	0.975109	-0.623985	-0.752345	-0.0294128	-0.157773
AT1G02740.1	MRG family protein					256	181	196	197	184	232	187	209	205	353	369	355	8.45039	6.30721	5.56735	9.11545	8.52099	8.15732	9.68963	8.84356	12.5659	13.9591	12.1145	13.7154	6.77498	8.59792	10.3664	13.263	1.49736	0.483675	1.95126	1.00207	0.0417711	0.000784982	0.287847	0.67924	0.547859	0.571484	-0.327507	-0.303882
AT1G02750.1	Drought-responsive family protein					280	276	322	208	261	368	280	291.166	275	348	359	362	12.7154	13.2438	12.582	13.2444	16.6541	17.8289	19.9904	16.9833	23.5569	18.9619	16.2474	19.3138	12.8471	15.9091	20.1769	18.1744	0.349996	2.38131	3.29076	1.67805	0.0193787	0.757023	0.0996138	0.799596	0.612909	0.181376	0.14331	-0.288222
AT1G02750.2	Drought-responsive family protein					0	0	0	0	0	0	0	7.83424	0	0	0	0	0	0	0	0	0	0	0	0.574124	0	0	0	0	0	0	0.191375	0	0	0	0.331471	0	NA	NA	NA	NA	0.252627	0	0.252627	0
AT1G02760.1	pre-tRNA					0	0.0666667	0	0	0	0	0	0	0	0	0.0625	0	0	0.11341	0	0	0	0	0	0	0	0	0.0889652	0	0.0378033	0	0	0.0296551	0.0654773	0	0	0.0513641	NA	NA	NA	NA	-0.0535331	0.0421611	-0.0421611	0.0535331
AT1G02770.1	Protein of unknown function (DUF626)					55	38	20	11	19	14	9	24	20	16	22	25	1.98737	1.44985	0.62186	0.557203	0.96355	0.539061	0.510686	1.11221	1.34727	0.692873	0.791045	1.05831	1.35303	0.686605	0.990055	0.847409	0.687885	0.240013	0.431462	0.189126	0.691585	0.824898	0.797461	0.368142	-0.241709	0.131382	0.107305	0.480396
AT1G02780.1	Ribosomal protein L19e family protein					16003	16986	20292	13811	13407	14682	16424	19479	13022	20127	24480	21378	701.131	786.263	764.975	848.404	825.185	686.12	1131.05	1095.88	1074	1057.84	1068.6	1099.86	750.79	786.57	1100.31	1075.43	44.3033	87.7632	28.7818	21.8275	0.0523091	0.0205083	0.166086	0.937484	0.55082	0.45078	0.0329616	-0.0670785
AT1G02790.1	polygalacturonase 4	encodes a exopolygalacturonase.				0	0	1	0	0	3	0	0	0	0	0	0	0	0	0.0220162	0	0	0.0816773	0	0	0	0	0	0	0.00733873	0.0272258	0	0	0.0127111	0.0471564	0	0	NA	NA	NA	NA	-0.0105489	-0.0387533	0	-0.0282044
AT1G02800.1	cellulase 2	Encodes a protein with similarity to endo-1,4-b-glucanases and is a member of Glycoside Hydrolase Family 9. CEL2 is induced by nemotodes and is expressed in syncitia induced by Heterodera schachtii.May be involved in the development and function of syncitia.				61	22	24	28	33	28	24	10	12	11	32	27	1.45806	0.554739	0.493671	0.93797	1.10535	0.712073	0.899495	0.305953	0.526619	0.314616	0.75962	0.753272	0.83549	0.918464	0.577356	0.609169	0.540025	0.197363	0.300006	0.25511	0.623437	0.198465	0.976243	0.954155	-0.218657	-0.253636	-0.0288081	-0.0637867
AT1G02810.1	Plant invertase/pectin methylesterase inhibitor superfamily					18	8	22	5	12	14	4	2	4	3	4	10	0.395434	0.185374	0.415922	0.153936	0.369335	0.327149	0.137753	0.0562221	0.16095	0.0788424	0.0872424	0.256266	0.332243	0.283473	0.118308	0.140784	0.127604	0.114148	0.055005	0.100099	0.386721	0.35653	NA	0.923136	-0.25254	-0.170028	-0.0287071	0.0538043
AT1G02813.1	Protein of unknown function, DUF538					1	0	0	0	0	0	0	1	0	0	0	0	0.0836338	0	0	0	0	0	0	0.108086	0	0	0	0	0.0278779	0	0.0360287	0	0.048286	0	0.0624035	0	NA	NA	NA	NA	0.011395	0	0.0510639	0.0396689
AT1G02816.1	Protein of unknown function, DUF538					800	656	954	243	267	298	547	732	549	444	654	466	35.9487	31.1468	36.8861	15.3105	16.8573	14.2853	38.6408	42.2455	46.5067	23.9376	29.2856	24.5981	34.6605	15.4844	42.4643	25.9404	3.07887	1.29479	3.93751	2.91576	0.441684	3.5243e-05	7.46049e-10	3.62953e-14	0.285504	0.708675	0.690059	1.11323
AT1G02820.1	Late embryogenesis abundant 3 (LEA3) family protein					3938	2815	6007	176	156	164	1598	2147	1806	276	332	286	327.22	247.869	429.373	20.523	18.3	14.6081	209.726	230.539	297.311	27.6498	27.6623	28.2451	334.821	17.8104	245.859	27.8524	90.9904	2.98769	45.7581	0.340146	0.186171	0.00642608	1.48053e-173	3.83726e-43	-0.444006	0.617163	3.09692	4.15809
AT1G02830.1	Ribosomal L22e protein family					1	2	1	0	0	0	4	1	0	1	0	3	0.165191	0.35236	0.142069	0	0	0	1.05346	0.216297	0	0.201294	0	0.603381	0.219873	0	0.423252	0.268225	0.115318	0	0.556388	0.307208	NA	NA	NA	NA	0.22246	0.342811	0.166381	0.286731
AT1G02840.1	RNA-binding (RRM/RBD/RNP motifs) family protein	SR34/SR1 is a plant homologue of the human general/alternative splicing factor SF2/ASF. Barta et al (2010) have proposed a nomenclature for Serine/Arginine-Rich Protein Splicing Factors (SR proteins): Plant Cell. 2010, 22:2926.				1299.87	1269.79	1487.19	1303.59	1196.88	1689.9	853.28	1042.41	695.21	1390.14	1696.33	1641.53	45.9784	47.4225	45.2658	64.6386	59.411	63.6892	47.3914	47.2824	45.7996	58.9233	59.6998	68.008	46.2222	62.5796	46.8245	62.2104	1.09883	2.78484	0.889232	5.03589	0.852341	0.27796	0.077144	0.290805	0.0182826	-0.00840276	-0.402412	-0.429098
AT1G02840.2	RNA-binding (RRM/RBD/RNP motifs) family protein	SR34/SR1 is a plant homologue of the human general/alternative splicing factor SF2/ASF. Barta et al (2010) have proposed a nomenclature for Serine/Arginine-Rich Protein Splicing Factors (SR proteins): Plant Cell. 2010, 22:2926.				476.952	486.533	366.189	219.641	220.095	358.537	347.611	403.323	322.438	406.315	432.769	376.082	13.0975	14.0982	8.65345	8.45368	8.4734	10.4801	14.974	14.1848	16.3286	13.3572	11.8092	12.0672	11.9497	9.13573	15.1625	12.4112	2.89817	1.1643	1.08426	0.829354	0.336846	0.0835114	0.00974286	0.148378	0.319727	0.403989	0.269209	0.353471
AT1G02840.3	RNA-binding (RRM/RBD/RNP motifs) family protein	SR34/SR1 is a plant homologue of the human general/alternative splicing factor SF2/ASF. Barta et al (2010) have proposed a nomenclature for Serine/Arginine-Rich Protein Splicing Factors (SR proteins): Plant Cell. 2010, 22:2926.				534.178	406.68	544.616	398.77	302.026	440.566	391.109	398.271	293.351	396.548	679.902	546.384	18.9643	15.2443	16.6376	19.8459	15.0475	16.6656	21.8027	18.1321	19.4	16.8706	24.0168	22.7207	16.9487	17.1863	19.7783	21.2027	1.87942	2.44122	1.86431	3.80727	0.775026	0.579968	0.893488	0.910154	0.211193	0.28788	-0.0956598	-0.0189727
AT1G02850.1	beta glucosidase 11					204.279	194.848	130.99	133.407	99.6559	250.397	732.945	955.647	822.085	919.442	1196.35	1371.07	5.25064	5.28401	2.89735	4.80586	3.5903	6.84917	29.546	31.45	38.8818	28.2849	30.5474	41.1554	4.47733	5.08178	33.2926	33.3292	1.36841	1.64686	4.93312	6.87142	3.75465e-23	2.64671e-17	0.667917	0.980569	2.64635	2.49687	-0.00154035	-0.151019
AT1G02850.2	beta glucosidase 11					16.5534	12.2266	32.0631	0	0	26.9434	218.944	235.3	161.041	347.603	316.684	320.984	0.403676	0.314551	0.672873	0	0	0.699114	8.37237	7.34535	7.21466	10.1438	7.67025	9.1377	0.4637	0.233038	7.64413	8.98392	0.18655	0.403634	0.634053	1.24392	0.0138771	0.00057002	0.888955	0.436932	2.5621	3.01739	-0.207886	0.247403
AT1G02850.3	beta glucosidase 11					8.91795	0	9.60669	0	0	0	0	28.19	6.25879	74.7839	67.6524	8.99967	0.227853	0	0.211223	0	0	0	0	0.922167	0.294197	2.28682	1.71708	0.26852	0.146359	0	0.405455	1.42414	0.127023	0	0.471043	1.04055	0.884807	1.77716e-05	0.455867	NA	0.293978	1.27747	-0.786436	0.197058
AT1G02850.4	beta glucosidase 11					14.7717	18.7425	5.97625	12.9964	5.0002	0	59.4646	33.4137	52.6385	44.8657	76.9637	66.1396	0.344537	0.461144	0.119955	0.424826	0.16342	0	2.17459	0.997471	2.25252	1.25208	1.7826	1.80026	0.308545	0.196082	1.80819	1.61165	0.173419	0.214288	0.703187	0.311519	0.092726	0.0371606	0.790529	0.803354	1.10168	1.12664	0.104683	0.129648
AT1G02850.5	beta glucosidase 11					99.4776	189.183	89.3645	43.5963	26.3439	107.66	473.647	345.45	464.976	453.306	694.351	718.81	2.32445	4.66316	1.79698	1.42766	0.862556	2.67634	17.3526	10.3313	19.9346	12.6736	16.1116	19.6011	2.9282	1.65552	15.8728	16.1288	1.52549	0.928112	4.96972	3.46378	5.10884e-06	2.72821e-05	0.881824	0.643583	2.10276	2.68936	-0.021719	0.564873
AT1G02860.1	SPX (SYG1/Pho81/XPR1) domain-containing protein	Encodes a ubiquitin E3 ligase with RING and SPX domains that is involved in mediating immune responses and mediates degradation of PHT1s at plasma membranes. Targeted by MIR827. Ubiquitinates PHT1;3, PHT1;2, PHT1;1/AtPT1 and PHT1;4/AtPT2.				238	208	208	156	142	149	151	169	177	303	336	239	6.71747	6.19521	5.05198	6.17137	5.61944	4.47687	6.68619	6.10979	9.2216	10.2389	9.42484	7.88387	5.98822	5.42256	7.33919	9.18254	0.85182	0.864236	1.65549	1.19607	0.599771	0.00434802	0.543553	0.619914	0.254983	0.664877	-0.288117	0.121777
AT1G02860.2	SPX (SYG1/Pho81/XPR1) domain-containing protein	Encodes a ubiquitin E3 ligase with RING and SPX domains that is involved in mediating immune responses and mediates degradation of PHT1s at plasma membranes. Targeted by MIR827. Ubiquitinates PHT1;3, PHT1;2, PHT1;1/AtPT1 and PHT1;4/AtPT2.				0	0	0	0	0	0	0	0	0	0	0	0	0	0	0	0	0	0	0	0	0	0	0	0	0	0	0	0	0	0	0	0	NA	NA	NA	NA	0	0	0	0
AT1G02870.1						427	486	411	426	349	509	531	638	443	760	749	806	23.7905	28.6341	19.7019	33.2874	27.3571	30.2946	46.5706	45.7325	47.1772	50.8732	41.6584	52.9255	24.0422	30.313	46.4934	48.4857	4.47141	2.96519	0.725435	6.001	1.42526e-06	0.000120828	0.706413	0.621741	0.923369	0.660248	-0.0592836	-0.322404
AT1G02880.1	thiamin pyrophosphokinase1	Encodes a thiamine pyrophosphokinase capable of producing thiamine pyrophosphate from free thiamine.				76.7418	131.088	109.226	62.8782	88.2391	206.749	23.371	50.6477	55.1463	95.9831	66.6474	99.1683	2.44527	4.409	2.99489	2.80839	3.94392	7.01612	1.1688	2.06832	3.2583	3.66329	2.11173	3.69709	3.28305	4.58948	2.16514	3.15737	1.01308	2.17688	1.04811	0.905708	0.345062	0.336524	0.600086	0.879986	-0.43637	-0.427042	-0.393402	-0.384074
AT1G02880.2	thiamin pyrophosphokinase1	Encodes a thiamine pyrophosphokinase capable of producing thiamine pyrophosphate from free thiamine.				0	0	0	0	0	0	0	0	0	4.45395	0	0	0	0	0	0	0	0	0	0	0	0.16387	0	0	0	0	0	0.0546233	0	0	0	0.0946104	NA	NA	NA	NA	0	0.0767278	-0.0767278	0
AT1G02880.3	thiamin pyrophosphokinase1	Encodes a thiamine pyrophosphokinase capable of producing thiamine pyrophosphate from free thiamine.				278.866	300.135	229.135	245.416	161.331	398.353	220.296	244.441	220.09	224.284	356.554	268.646	10.5616	12.0041	7.46732	13.0304	8.57728	16.0802	13.1047	11.8765	15.5737	10.1823	13.4414	11.9261	10.011	12.5626	13.5183	11.8499	2.31796	3.77327	1.88298	1.63088	0.325242	0.697443	0.208052	0.895532	0.398926	-0.0778757	0.176112	-0.30069
AT1G02880.4	thiamin pyrophosphokinase1	Encodes a thiamine pyrophosphokinase capable of producing thiamine pyrophosphate from free thiamine.				188.392	360.778	299.639	210.706	203.43	355.898	203.333	227.911	95.7641	174.279	204.798	195.186	7.14905	14.4581	9.78422	11.2095	10.8369	14.3948	12.1196	11.0953	6.79034	7.92772	7.73577	8.68225	10.4638	12.1471	10.0017	8.11525	3.70161	1.95549	2.82792	0.500331	0.895202	0.00131762	0.407103	0.934987	-0.0593515	-0.528387	0.271379	-0.197657
AT1G02890.1	AAA-type ATPase family protein					1754	1818	2121	1493.87	1588	2289.27	1511	1295.47	1169	2182.88	2404	1996	16.9912	18.5584	17.6831	20.2748	21.5188	23.5523	22.9111	16.0267	20.431	25.2572	23.0745	22.4714	17.7442	21.782	19.7896	23.601	0.785386	1.65452	3.48673	1.46564	0.822702	0.975055	0.588806	0.699458	0.149415	0.110827	-0.242857	-0.281445
AT1G02890.2	AAA-type ATPase family protein					0	0	0	23.1265	0	27.7296	0	8.53261	0	13.1192	0	0	0	0	0	0.320641	0	0.291445	0	0.107839	0	0.155074	0	0	0	0.204029	0.0359463	0.0516913	0	0.177296	0.0622609	0.089532	NA	0.548087	NA	NA	0.0509493	-0.195158	-0.0217621	-0.26787
AT1G02900.1	rapid alkalinization factor 1	Member of a diversely expressed predicted peptide family showing sequence similarity to tobacco Rapid Alkalinization Factor (RALF), and is believed to play an essential role in the physiology of Arabidopsis. Consists of a single exon and is characterized by a conserved C-terminal motif and N-terminal signal peptide. Mediates Ca2+-dependent signaling.				12	23	14	19	20	31	32	9	8	41	40	18	1.08087	2.19674	1.08482	2.40228	2.54573	2.9959	4.55697	1.04887	1.44124	4.45687	3.61728	1.93136	1.45414	2.64797	2.34903	3.33517	0.643111	0.309735	1.92217	1.28617	0.826024	0.874856	0.660528	0.633586	0.448522	0.248995	-0.372347	-0.571874
AT1G02910.1	tetratricopeptide repeat (TPR)-containing protein	Mutants defective in this gene were shown to have a reduced PSII content (overall reduction in the levels of several PSII subunits) and a disrupted grana stack structure. The N-terminal half of the protein contains two tetratricopeptide repeat (TPR) motifs that are arranged tandemly, each consisting of a 34-residue degenerate consensus sequence. The N-terminal sequence is rich in positive and hyd…				1773	1770	2605	1614	1779	2211	1339	1575	1082	1837	2386	1909	48.6186	51.2159	61.4715	62.0323	68.3916	64.5354	57.5977	55.3133	54.7131	60.3032	65.015	61.1656	53.7687	64.9864	55.8747	62.1613	6.79608	3.20355	1.52204	2.50874	0.963735	0.0424767	0.989602	0.776331	0.0544363	-0.0631293	-0.151253	-0.268819
AT1G02952.1	other RNA	Potential natural antisense gene, locus overlaps with AT1G02950				0	0	0	0	0	1.03424	1.0496	0	0	0	0	1	0	0	0	0	0	0.158797	0.237521	0	0	0	0	0.172015	0	0.0529323	0.0791737	0.0573383	0	0.0916815	0.137133	0.0993129	NA	NA	NA	NA	0.109927	0.00602437	0.02949	-0.0744127
AT1G02960.1						55.5773	51.3122	48.5161	39.58	26.629	34.6404	31.2677	42.3042	21.9736	25.4099	45.5817	49.6679	1.49635	1.45773	1.12408	1.49358	1.00507	0.992676	1.32049	1.45861	1.09028	0.818936	1.21939	1.56226	1.35939	1.16378	1.28979	1.2002	0.204694	0.285686	0.186074	0.372034	0.960744	0.968	0.929957	0.949932	-0.0431945	0.0240809	0.0575858	0.124861
AT1G02960.2						238.878	256.526	343.084	217.651	207.156	369.269	136.984	181.639	137.226	292.703	238.006	250.174	6.31247	7.15254	7.80187	8.06111	7.67361	10.3855	5.67769	6.14638	6.67869	9.25835	6.24871	7.72223	7.08896	8.70674	6.16759	7.7431	0.746733	1.4667	0.500837	1.50493	0.490237	0.255395	0.676793	0.854592	-0.174467	-0.150842	-0.286657	-0.263033
AT1G02960.3						174.545	127.162	168.4	101.769	80.2151	101.091	89.7482	95.0566	87.8006	111.887	167.413	104.158	4.51346	3.46931	3.74732	3.68827	2.90741	2.78191	3.63977	3.14724	4.17853	3.46285	4.3006	3.14553	3.91003	3.12586	3.65518	3.63633	0.540757	0.491084	0.515818	0.596756	0.777128	0.863766	0.779896	0.590023	-0.0768949	0.168286	0.00585473	0.251036
AT1G02965.1						0	0	0	0	0	0	0	0	0	0	0	0	0	0	0	0	0	0	0	0	0	0	0	0	0	0	0	0	0	0	0	0	NA	NA	NA	NA	0	0	0	0
AT1G02970.1	WEE1 kinase homolog	Protein kinase that negatively regulates the entry into mitosis.				111	94	130	88	85	105	65	53	37	58	76	79	2.51002	2.24213	2.52979	2.78876	2.69306	2.52578	2.30432	1.53374	1.53367	1.56912	1.70639	2.08427	2.42731	2.6692	1.79058	1.78659	0.160678	0.133104	0.444915	0.266776	0.224104	0.00672887	0.801965	0.99492	-0.296515	-0.396963	0.00206081	-0.0983875
AT1G02980.1	cullin 2	encodes an Arabidopsis cullin				0	0	0	0	0	0	2	0	0	0	0	1	0	0	0	0	0	0	0.0555217	0	0	0	0	0.0206419	0	0	0.0185072	0.00688063	0	0	0.0320555	0.0119176	NA	NA	NA	NA	0.0264562	0.00989266	0.0165636	0
AT1G02990.1						0	15.4128	0	0	22.5161	0	0	10.989	0	0	9.65214	0	0	0.146472	0	0	0.284035	0	0	0.126555	0	0	0.0862426	0	0.048824	0.0946783	0.042185	0.0287475	0.0845656	0.163988	0.0730666	0.0497922	NA	NA	NA	NA	-0.00916121	-0.089618	0.0187224	-0.0617344
AT1G02990.2						8.30877e-07	1.93234e-08	0	1.17682e-05	0	0	0	0	3.56246e-06	0	0	2.47483e-08	7.59107e-09	1.8603e-10	0	1.50632e-07	0	0	0	0	5.86819e-08	0	0	2.62732e-10	2.59237e-09	5.02107e-08	1.95606e-08	8.75773e-11	4.33e-09	8.69674e-08	3.388e-08	1.51688e-10	NA	NA	NA	NA	2.448e-08	-7.23123e-08	2.80937e-08	-6.86987e-08
AT1G02990.3						711	752.587	809	571	546.484	859	488	408.011	433	759	758.348	803	6.48355	7.23158	6.34916	7.29494	6.97047	8.31854	6.96495	4.75114	7.11886	8.26636	6.85133	8.5086	6.6881	7.52798	6.27832	7.87543	0.475443	0.703602	1.32481	0.895129	0.500759	0.739006	0.510267	0.962627	-0.0790217	0.0576124	-0.286212	-0.149578
AT1G03000.1	peroxin 6	Encodes an apparent ATPase similar to yeast and human protein required for peroxisomal biogenesis. May facilitate recycling of PEX5, the peroxisomal matrix protein receptor, and thereby promote peroxisomal matrix protein import.				599	596	688	521	523	754	416	452	342	731	830	676	7.83124	8.21322	7.74115	9.54382	9.56887	10.4738	8.51653	7.55091	8.10039	11.4201	10.7578	10.2818	7.92854	9.86216	8.05594	10.8199	0.250624	0.529841	0.484342	0.571685	0.891632	0.947042	0.0429041	0.662655	0.0204412	0.121906	-0.384281	-0.282816
AT1G03010.1	Phototropic-responsive NPH3 family protein					70	50	57	63	44	63	30	45	32	102	122	104	1.38544	1.04363	0.970864	1.74734	1.21972	1.32595	0.93054	1.13927	1.15692	2.41439	2.39642	2.39952	1.13331	1.431	1.07558	2.40344	0.22136	0.279057	0.125915	0.00960597	0.86984	0.0208452	0.00115475	0.883432	-0.0395823	0.485443	-0.713483	-0.188457
AT1G03020.1	Thioredoxin superfamily protein					19	33	57	13	13	6	55	33	26	42	72	59	4.58841	8.54581	11.8473	4.43717	4.51169	1.58471	21.3099	10.5501	15.2837	12.4482	17.9243	17.7011	8.32717	3.51119	15.7146	16.0245	3.63438	1.6688	5.39282	3.09921	0.418537	0.000361536	0.985314	0.248223	0.841594	1.91604	-0.0265093	1.04793
AT1G03022.1						0	0	0	0	0	0	0	0	0	0	0	0	0	0	0	0	0	0	0	0	0	0	0	0	0	0	0	0	0	0	0	0	NA	NA	NA	NA	0	0	0	0
AT1G03030.1	P-loop containing nucleoside triphosphate hydrolases superfamily protein					445	483	570	388	391	530	460	502	406	601	729	607	14.3693	16.4634	15.8383	17.562	17.7112	18.2278	23.3144	20.7765	24.3228	23.2464	23.4097	22.9358	15.557	17.8337	22.8046	23.1973	1.07502	0.349387	1.8273	0.240735	0.0249243	0.0365142	0.502097	0.924523	0.523797	0.361532	-0.0236077	-0.185873
AT1G03040.1	basic helix-loop-helix (bHLH) DNA-binding superfamily protein					922.67	908.393	938.698	820.428	810.6	1049.5	624.118	697.772	566.193	1027.87	1289.87	1030.05	27.2593	28.3237	23.865	33.9743	33.5833	33.0128	28.9321	26.411	30.9281	36.3633	37.8803	35.5808	26.4827	33.5235	28.7571	36.6081	2.3286	0.483534	2.26363	1.16914	0.928619	0.990233	0.165355	0.559776	0.11471	0.123467	-0.337812	-0.329055
AT1G03040.2	basic helix-loop-helix (bHLH) DNA-binding superfamily protein					75.3299	84.6069	175.302	74.5723	63.4002	160.502	77.8821	34.2281	43.807	102.126	133.131	129.948	2.25317	2.67087	4.51209	3.12643	2.65941	5.11162	3.65534	1.31171	2.42376	3.65794	3.9585	4.54497	3.14538	3.63249	2.4636	4.0538	1.20189	1.30208	1.17232	0.451129	0.695729	0.901538	0.512111	0.975109	-0.259229	0.125583	-0.545096	-0.160284
AT1G03050.1	ENTH/ANTH/VHS superfamily protein					3	3	0	0	0	2	0	0	0	1	1	0	0.0632047	0.0666617	0	0	0	0.0448151	0	0	0	0.0252009	0.0209137	0	0.0432888	0.0149384	0	0.0153715	0.037529	0.025874	0	0.0134836	NA	NA	NA	NA	-0.0611386	0.000615598	-0.0220077	0.0397465
AT1G03055.1		Encodes the ortholog of rice D27. It is plastid-localized and is required for the inhibition of secondary bud outgrowth and operates on a nonmobile precursor upstream of MAX1 in the SL biosynthesis pathway.				193.001	169.714	336.177	106.645	106.708	149.614	114.414	133.54	114.389	110.097	127.415	103.229	9.68901	9.00593	14.5209	7.50762	7.53157	8.01789	9.03539	8.61737	10.8987	6.63577	6.37963	6.0974	11.0719	7.68569	9.51715	6.37093	3.00634	0.28794	1.21457	0.26929	0.529544	0.130542	0.00415554	0.131821	-0.198914	-0.236794	0.512825	0.474945
AT1G03055.2		Encodes the ortholog of rice D27. It is plastid-localized and is required for the inhibition of secondary bud outgrowth and operates on a nonmobile precursor upstream of MAX1 in the SL biosynthesis pathway.				41.9989	18.2856	58.8225	9.35504	24.2921	43.3863	18.5859	28.4601	15.6109	10.9028	34.585	23.7706	1.84848	0.850297	2.22764	0.577303	1.50201	2.03684	1.28581	1.60851	1.29373	0.575663	1.51664	1.22862	1.64214	1.37205	1.39602	1.10697	0.711478	0.738396	0.184067	0.482139	0.901416	0.810531	0.727267	0.897218	-0.141068	-0.170962	0.185465	0.155571
AT1G03060.1	Beige/BEACH domain ;WD domain, G-beta repeat protein	Encodes a WD/BEACH domain protein involved in cell morphogenesis.				1653	2116	1916	1843	1677	2411	852	743	759	1912	2125	1966	5.71425	7.70457	5.70063	8.92481	8.10316	8.84471	4.60659	3.27691	4.6981	7.88846	7.27128	7.88365	6.37315	8.62423	4.19387	7.68113	1.15306	0.453031	0.795425	0.354949	0.00443467	0.000726319	4.70652e-08	0.220752	-0.505472	-0.148788	-0.741074	-0.38439
AT1G03070.1	Bax inhibitor-1 family protein					9	2	13	11	1.5149	0	3	0	1	0	12	4	0.399764	0.0938619	0.496852	0.685077	0.0945364	0	0.209469	0	0.0836805	0	0.531116	0.208677	0.330159	0.259871	0.0977165	0.246598	0.210318	0.37126	0.105438	0.267581	NA	NA	NA	0.828478	-0.277094	-0.0152803	-0.18349	0.0783229
AT1G03070.2	Bax inhibitor-1 family protein					0	0	0	0	1.4851	15	0	7	0	10	0	0	0	0	0	0	0.0890656	0.683029	0	0.383716	0	0.512122	0	0	0	0.257365	0.127905	0.170707	0	0.371316	0.221539	0.295674	NA	NA	NA	NA	0.173646	-0.103023	-0.0537345	-0.330403
AT1G03080.1	kinase interacting (KIP1-like) family protein					2624	2380	2382	1604	1339	2465	1197	1053	1031	2243	2894	2487	18.1142	17.3098	14.1523	15.5124	12.9258	18.066	12.9296	9.27923	12.7974	18.4881	19.7861	19.9361	16.5254	15.5014	11.6687	19.4034	2.09418	2.57012	2.07043	0.796242	0.00130757	0.182996	1.66705e-06	0.510835	-0.468177	0.306224	-0.687539	0.0868617
AT1G03090.1	methylcrotonyl-CoA carboxylase alpha chain, mitochondrial / 3-methylcrotonyl-CoA carboxylase 1 (MCCA)	MCCA is the biotinylated subunit of the dimer MCCase, which is involved in leucine degradation. Both subunits are nuclear coded and the active enzyme is located in the mitochondrion.				53.077	50.1469	99.3984	21.6225	125.782	0	34.8169	42.3604	62.0985	165.888	127.482	123.558	0.854436	0.851099	1.37707	0.487742	2.83472	0	0.877992	0.871766	1.81778	3.19228	2.03552	2.31612	1.02754	1.10749	1.18918	2.51464	0.302711	1.51558	0.544393	0.603391	0.987773	0.346524	0.757923	0.812398	0.110663	0.737853	-0.682987	-0.0557971
AT1G03090.2	methylcrotonyl-CoA carboxylase alpha chain, mitochondrial / 3-methylcrotonyl-CoA carboxylase 1 (MCCA)	MCCA is the biotinylated subunit of the dimer MCCase, which is involved in leucine degradation. Both subunits are nuclear coded and the active enzyme is located in the mitochondrion.				565.467	504.922	480.045	560.619	355.987	723.666	476.141	441.827	387.595	700.659	973.53	702.804	8.88044	8.35992	6.48806	12.3368	7.82634	12.0792	11.713	8.8699	11.0632	13.153	15.1636	12.8507	7.90947	10.7474	10.5487	13.7224	1.25819	2.53303	1.48974	1.25721	0.203957	0.403954	0.255388	0.625159	0.374318	0.325669	-0.350286	-0.398935
AT1G03100.1	Pentatricopeptide repeat (PPR) superfamily protein					79.4563	72.9309	93.5562	60.7584	63.2316	90.3343	107.042	93.8131	81.3065	147.454	154.989	156.638	1.25345	1.21295	1.27015	1.34305	1.39641	1.51463	2.64509	1.89185	2.3314	2.78054	2.42498	2.87705	1.24552	1.41803	2.28945	2.69419	0.0294137	0.0878094	0.378368	0.238084	0.0315908	0.000398206	0.822943	0.975109	0.550797	0.611426	-0.167413	-0.106785
AT1G03103.1	Bifunctional inhibitor/lipid-transfer protein/seed storage 2S albumin superfamily protein					0	0	0	0	0	0	0	0	0	0	0	0	0	0	0	0	0	0	0	0	0	0	0	0	0	0	0	0	0	0	0	0	NA	NA	NA	NA	0	0	0	0
AT1G03106.1						0	1	0	0	0	0	0	3	1	3	2	2	0	0.0521116	0	0	0	0	0	0.190097	0.0934644	0.177558	0.0983323	0.115986	0.0173705	0	0.0945205	0.130625	0.0300866	0	0.0950529	0.0415922	NA	NA	NA	NA	0.105454	0.177121	-0.0468221	0.0248452
AT1G03110.1	Transducin/WD40 repeat-like superfamily protein	Encodes a gene involved in the modification of nucleosides in tRNA. Mutants have no 7-methylguanosine.				294	436	354	217	202	249	323	305	245	382	417	341	8.02204	12.5533	8.31214	8.29881	7.72705	7.23177	13.8249	10.6582	12.3254	12.4776	11.3061	10.8713	9.62916	7.75254	12.2695	11.5517	2.53653	0.533977	1.58409	0.830829	0.459827	0.00243307	0.204097	0.349229	0.320086	0.520105	0.0802351	0.280253
AT1G03120.1	responsive to abscisic acid 28	Atrab28 plays a role in the ion cell balance during late embryogenesis and germination.				15	10	16	2	5	3	5	4	0	8	6	3	1.45262	1.02763	1.33319	0.271974	0.684991	0.312048	0.766342	0.501803	0	0.935997	0.584141	0.346887	1.27115	0.423004	0.422715	0.622342	0.219183	0.22777	0.389244	0.296407	0.22628	0.852271	0.728182	0.507522	-0.674774	0.189138	-0.189431	0.674481
AT1G03130.1	photosystem I subunit D-2	Encodes a protein predicted by sequence similarity with spinach PsaD to be photosystem I reaction center subunit II (PsaD2)				9305	7644	13965	2832	2817	3836	3596	4077	2435	3523	4474	3495	484.149	420.469	625.18	206.641	206.119	213.114	294.393	272.757	241.02	220.126	232.244	214.079	509.933	208.625	269.39	222.15	104.763	3.89663	26.8453	9.25004	0.000554365	0.756164	0.0131647	4.73637e-10	-0.918091	0.0902032	0.27703	1.28532
AT1G03140.1	splicing factor Prp18 family protein					863	907	1028	657	555	843	604	649	539	835	1119	896	25.753	28.5655	26.3982	27.4806	23.226	26.7851	28.2822	24.8133	29.75	29.8383	33.1945	31.2645	26.9056	25.8306	27.6152	31.4324	1.4733	2.28227	2.53504	1.68439	0.890939	0.171697	0.848051	0.636363	0.0362271	0.27356	-0.180657	0.0566754
AT1G03150.1	Acyl-CoA N-acyltransferases (NAT) superfamily protein					289	252	296	183	172	241	230	269	200	364	376	347	18.8217	17.3678	16.585	16.7185	15.7787	16.7869	23.6067	22.5736	25.203	28.5156	24.4827	26.7115	17.5915	16.428	23.7944	26.5699	1.13501	0.563378	1.32471	2.02017	0.239126	0.000330245	0.936781	0.689333	0.415373	0.661686	-0.15308	0.0932334
AT1G03160.1	FZO-like	A new plant-specific member of the dynamin superfamily; defines a new protein class within the dynamin superfamily of membrane remodeling GTPases that regulates organization of the thylakoid network in plants. Targeted to chloroplasts and associated with thylakoid and envelope membranes as punctate structures. Knockout mutants have abnormalities in chloroplast and thylakoid morphology, including …				1163.89	1235.3	1745.32	1235.28	1352.32	1761.75	963.169	1132.43	906.823	1300.54	1716.4	1380.22	16.4552	18.4105	21.2363	24.4708	26.76	26.4682	21.3264	20.4614	23.2572	21.9746	24.0618	22.7091	18.7007	25.8997	21.6817	22.9152	2.40372	1.24601	1.43136	1.05875	0.625302	0.00154369	0.661425	0.195197	0.203282	-0.169662	-0.0763992	-0.449344
AT1G03160.2	FZO-like	A new plant-specific member of the dynamin superfamily; defines a new protein class within the dynamin superfamily of membrane remodeling GTPases that regulates organization of the thylakoid network in plants. Targeted to chloroplasts and associated with thylakoid and envelope membranes as punctate structures. Knockout mutants have abnormalities in chloroplast and thylakoid morphology, including …				72.1144	158.699	169.682	118.723	88.6799	120.249	90.8307	93.5729	61.1767	191.464	106.598	88.7784	0.994049	2.30593	2.01295	2.29302	1.71082	1.7613	1.96075	1.64832	1.52907	3.15398	1.45688	1.42398	1.77098	1.92171	1.71271	2.01161	0.688601	0.32255	0.222928	0.989455	0.974478	0.829086	0.98561	0.981645	-0.0306578	0.0437219	-0.1508	-0.0764202
AT1G03170.1	Protein of unknown function (DUF3049)	A member of the FAF family proteins encoded by the FANTASTIC FOUR (FAF) genes: AT4G02810 (FAF1), AT1G03170 (FAF2), AT5G19260 (FAF3) and AT3G06020 (FAF4). FAFs have the potential to regulate shoot meristem size in Arabidopsis thaliana. FAFs can repress WUS, which ultimately leads to an arrest of meristem activity in FAF overexpressing lines.				6	4	1	5	7	4	3	2	4	5	3	4	0.256463	0.180625	0.0367791	0.299649	0.420277	0.182344	0.201532	0.109756	0.32142	0.256346	0.127739	0.200709	0.157956	0.300757	0.210903	0.194931	0.111583	0.11897	0.106143	0.0644979	NA	0.710808	NA	0.862864	0.0645028	-0.122423	0.0191552	-0.167771
AT1G03180.1						45.1232	21.4093	80.1191	56.1291	45.1984	49.0375	36.2336	23.7289	19.6827	32.815	58.0267	25.0779	1.84293	0.923617	2.81564	3.21401	2.59234	2.13545	2.32524	1.24387	1.5076	1.60716	2.3601	1.20166	1.86073	2.64727	1.69224	1.72297	0.946137	0.541374	0.563834	0.58784	0.918915	0.112425	0.907182	0.792658	-0.0875776	-0.421633	-0.0163776	-0.350433
AT1G03180.2						24.8768	22.5907	19.8809	22.8709	23.8016	24.9625	13.7664	10.2711	13.3173	17.185	12.9733	25.9221	0.711515	0.68186	0.489322	0.916865	0.954537	0.760079	0.617735	0.376308	0.703419	0.588495	0.368785	0.866606	0.627566	0.87716	0.565821	0.607962	0.120637	0.10313	0.169622	0.249481	0.874442	0.399013	0.963493	0.891854	-0.0557968	-0.223319	-0.0383143	-0.205836
AT1G03190.1	RAD3-like DNA-binding helicase protein	UV damage and heat induce a common stress response in plants that leads to tissue death and reduced chloroplast function. The UVH6 product is suggested to be a negative regulator of this response.				262	266	285	238	251	326	213	215	149.064	272.206	341	314	4.16208	4.45499	3.89636	5.29778	5.58201	5.50438	5.30034	4.36616	4.30481	5.16902	5.37281	5.808	4.17114	5.46139	4.6571	5.44994	0.279425	0.146911	0.557903	0.326399	0.853145	0.528804	0.794381	0.569763	0.12958	-0.00255807	-0.189223	-0.321361
AT1G03190.2	RAD3-like DNA-binding helicase protein	UV damage and heat induce a common stress response in plants that leads to tissue death and reduced chloroplast function. The UVH6 product is suggested to be a negative regulator of this response.				0	0	0	0	0	0	0	0	13.9362	11.7941	0	0	0	0	0	0	0	0	0	0	0.38655	0.215254	0	0	0	0	0.12885	0.0717513	0	0	0.223175	0.124277	NA	NA	NA	NA	0.174854	0.0999702	0.0748836	0
AT1G03200.1						73	71	77	38	38	92	36	30	29	52	61	73	9.72921	10.074	8.83078	7.11929	7.1983	13.2353	7.63169	5.21199	8.20987	8.41521	8.2251	11.7455	9.54466	9.1843	7.01785	9.46194	0.641827	3.50849	1.59042	1.97991	0.254301	0.926324	0.525177	0.840405	-0.395226	0.0388036	-0.383863	0.0501667
AT1G03210.1	Phenazine biosynthesis PhzC/PhzF protein					397	589	453	465	536	727	324	430	320	507	671	724	21.5582	33.8192	21.1649	35.4126	40.943	42.165	27.6908	30.0346	33.1539	33.0714	36.3656	46.3157	25.5141	39.5069	30.2931	38.5842	7.19512	3.598	2.74071	6.89526	0.713575	0.455327	0.459481	0.174378	0.239085	-0.0332406	-0.339081	-0.611407
AT1G03220.1	Eukaryotic aspartyl protease family protein					896	933.499	641	817	637	914	327.652	365	531	1371.57	1772	1444.79	25.0509	27.5413	15.4221	32.0157	24.9699	27.2023	14.371	13.0707	27.3949	45.9091	49.2341	47.206	22.6714	28.0626	18.2789	47.4497	6.4004	3.60083	7.92144	1.67585	0.50615	9.7428e-08	0.000128117	0.821293	-0.296127	0.737323	-1.32947	-0.296018
AT1G03230.1	Eukaryotic aspartyl protease family protein					171	305.501	281	328	321	376	171.348	161	118	373.435	493	378.211	4.88	9.20048	6.90079	13.1199	12.8446	11.4232	7.67173	5.88549	6.21842	12.7596	13.983	12.6157	6.99376	12.4626	6.59188	13.1194	2.16174	0.910582	0.949878	0.751324	0.853264	0.796942	4.9947e-08	0.113629	-0.0744165	0.0687287	-0.895153	-0.752008
AT1G03240.1						8	1	5	0	1	1	4	3	2	2	1	2	0.957303	0.127227	0.514825	0	0.169749	0.128912	0.759929	0.466853	0.4986	0.290048	0.120774	0.28772	0.533118	0.0995537	0.575127	0.232847	0.41534	0.0886009	0.160828	0.0970653	NA	NA	NA	NA	0.0389994	0.165076	0.353474	0.479551
AT1G03250.1						714.138	741.867	841.375	506.897	471.781	679.83	543.151	591.475	524.351	685.317	888.201	790.787	27.0202	29.6424	27.3929	26.8873	25.0578	27.4154	32.2785	28.7093	37.0654	31.0821	33.4503	35.071	28.0185	26.4535	32.6844	33.2011	1.41863	1.23722	4.19281	2.00609	0.674386	0.0814996	0.48541	0.5753	0.215108	0.317054	-0.0219635	0.0799829
AT1G03250.2						45.862	37.1331	5.62512	28.1029	25.2195	43.1704	19.8492	18.5245	18.6486	19.6826	25.7987	45.213	1.70184	1.45507	0.179614	1.46194	1.31359	1.70725	1.15679	0.881741	1.29167	0.875423	0.952783	1.96614	1.11217	1.49426	1.11007	1.26478	0.816992	0.19881	0.20892	0.608624	0.867812	0.791394	0.989557	0.845815	-0.00144033	-0.13924	-0.102083	-0.239883
AT1G03260.1	SNARE associated Golgi protein family					301	256	317	236	215	300	148	133	125	279	295	293	9.82644	8.82225	8.90525	10.7997	9.84655	10.4317	7.58404	5.56545	7.57435	10.9109	9.57787	11.1942	9.18465	10.3593	6.90795	10.561	0.557356	0.48068	1.16265	0.86311	0.0565452	0.629361	0.011069	0.967453	-0.365021	0.0253889	-0.54789	-0.15748
AT1G03270.1	CBS domain-containing protein with a domain of unknown function (DUF21)					89	57	105	68	52	74	67	48	38	58	95	59	2.54365	1.71917	2.58241	2.72401	2.08385	2.25153	3.00424	1.75729	2.00562	1.98471	2.6985	1.97097	2.28174	2.35313	2.25572	2.21806	0.487588	0.331954	0.660024	0.41613	0.882294	0.57089	0.790373	0.969237	-0.0114873	-0.0593172	0.0167839	-0.031046
AT1G03280.1	Transcription factor TFIIE, alpha subunit					1026	878	945	620	671	873	559	696	552	838	935	846	22.6042	20.403	17.9168	19.1426	20.7111	20.4585	19.3062	19.6214	22.2763	22.0864	20.4514	21.7424	20.308	20.1041	20.4013	21.4267	2.34514	0.842179	1.63143	0.861998	0.834547	0.839532	0.655708	0.793195	0.00630325	0.0876985	-0.0675211	0.0138742
AT1G03290.1						546.76	553.756	323.273	274.292	366.882	521.856	420.587	478.292	428.564	681.202	851.531	741.196	12.3348	13.1775	6.27613	8.67207	11.5967	12.5238	14.8753	13.8085	17.7215	18.3858	19.0741	19.509	10.5961	10.9309	15.4684	18.9896	3.76489	2.01034	2.02281	0.566344	0.272569	6.4768e-05	0.530133	0.990928	0.506058	0.744554	-0.279549	-0.0410526
AT1G03290.2						687.24	746.244	665.727	409.708	373.118	711.144	429.413	650.708	623.436	590.798	689.469	941.804	12.9694	14.8507	10.8119	10.8348	9.8611	14.2697	12.6987	15.7057	21.467	13.3326	12.9114	20.7134	12.8773	11.6552	16.6238	15.6525	2.02097	2.31597	4.45567	4.38795	0.534438	0.445791	0.676933	0.516994	0.344795	0.396006	0.0817891	0.133
AT1G03300.1	DOMAIN OF UNKNOWN FUNCTION 724 1	Member of the plant-specific DUF724 protein family. Arabidopsis has 10 DUF724 proteins. Loss of function mutant has a WT phenotype				99	97	114	77	106	78	69	109	94	134	113	111	2.04991	2.1183	2.0314	2.23432	3.07449	1.71767	2.23934	2.88744	3.55942	3.31873	2.32249	2.68006	2.06654	2.34216	2.8954	2.77376	0.0457738	0.684808	0.660076	0.504686	0.386901	0.773659	0.656136	0.994325	0.345161	0.175222	0.0457688	-0.124171
AT1G03310.1	debranching enzyme 1	Encodes a protein with strong similarity to isoamylase (EC:3.2.1.68) however lacks critical residues known to be important for activity. Appears to co localize with ISA1 in the chloroplast isoamylase complex. Mutations in this gene cause the loss of detectable isoamylase activity and the disruption of normal starch structure. It has been postulated that AtISA2 interacts with AtISA1 to form the Is…				683.776	764.528	1207.78	664	717.216	1110.86	494.195	383.568	373.208	628.279	654.947	665.27	9.47963	11.1728	14.4104	12.8983	13.9164	16.3646	10.7296	6.79567	9.38264	10.4093	9.00284	10.7324	11.6876	14.3931	8.9693	10.0482	2.50537	1.78164	1.99927	0.919592	0.259105	0.000170176	0.960473	0.840477	-0.347856	-0.478475	-0.148244	-0.278863
AT1G03310.2	debranching enzyme 1	Encodes a protein with strong similarity to isoamylase (EC:3.2.1.68) however lacks critical residues known to be important for activity. Appears to co localize with ISA1 in the chloroplast isoamylase complex. Mutations in this gene cause the loss of detectable isoamylase activity and the disruption of normal starch structure. It has been postulated that AtISA2 interacts with AtISA1 to form the Is…				745.224	702.472	1177.22	691	655.784	819.144	507.805	704.432	557.792	669.721	879.053	668.73	10.3019	10.2364	14.0056	13.3843	12.6878	12.0326	10.9934	12.4445	13.9822	11.064	12.0487	10.7572	11.5146	12.7016	12.4734	11.29	2.15749	0.675955	1.49461	0.674751	0.927789	0.152292	0.260861	0.983443	0.106494	-0.15686	0.132629	-0.130725
AT1G03320.1						7	2	7	6	5	4	4	7	3	8	5	9	0.527121	0.159501	0.453466	0.633943	0.531029	0.322572	0.475297	0.680318	0.442959	0.725584	0.377064	0.80357	0.380029	0.495848	0.532858	0.635406	0.194501	0.158639	0.128724	0.227103	0.876094	0.914843	0.979719	0.967453	0.151525	0.128685	-0.0934248	-0.116265
AT1G03330.1	Small nuclear ribonucleoprotein family protein					762	673	756	556	583	796	589	633	467	706	884	799	51.0939	47.7614	43.6108	52.2992	55.0768	57.0986	62.2557	54.7067	60.7419	56.957	59.2808	63.3617	47.4887	54.8249	59.2348	59.8665	3.749	2.4096	3.9938	3.24227	0.409315	0.983175	0.479988	0.910154	0.312948	0.124741	-0.015052	-0.203259
AT1G03340.1						72	59	69	24	44	39	51	71	81	91	85	90	2.42019	2.09368	1.99581	1.13086	2.07509	1.39649	2.69121	3.05957	5.05981	3.66469	2.84198	3.54147	2.16989	1.53415	3.60353	3.34938	0.222218	0.486934	1.27455	0.443719	0.192055	0.00161864	0.695899	0.347477	0.538306	0.77931	0.0819308	0.322934
AT1G03350.1	BSD domain-containing protein					1151	1122	1342	858	838	1205	747	845	659	994	1293	1085	27.649	28.433	27.742	28.8854	28.2096	30.7978	28.1367	25.9824	29.0686	28.572	30.847	30.4223	27.9413	29.2976	27.7292	29.9471	0.428327	1.34243	1.58293	1.20966	0.763102	0.431968	0.837005	0.928596	-0.0106119	0.0306007	-0.107285	-0.0660721
AT1G03360.1	ribosomal RNA processing 4					207	211	205	124	143	133	259	308	261	270	305	325	7.17059	7.7169	6.11068	6.02139	6.95096	4.9085	14.0864	13.6802	16.8236	11.2069	10.511	13.1834	6.99939	5.96028	14.8634	11.6338	0.816681	1.0226	1.70969	1.3864	4.76863e-06	7.69297e-05	0.00201383	0.409438	0.98774	0.860067	0.328417	0.200744
AT1G03365.1	RING/U-box superfamily protein					457	442	461	287	307	448	362	368	312	453	572	483	6.56222	6.69056	5.69698	5.77444	6.17018	6.83613	8.14099	6.75349	8.12922	7.7741	8.14444	8.07177	6.31659	6.26025	7.67457	7.99677	0.540418	0.536545	0.797698	0.196231	0.455848	0.0960375	0.663358	0.823736	0.245621	0.309388	-0.0526155	0.0111515
AT1G03370.1	C2 calcium/lipid-binding and GRAM domain containing protein					883	1273	943	768	802	1166	601	579	577	1141	1214	1197	9.40959	14.2962	8.64852	11.4664	11.9566	13.1979	10.0258	7.88093	11.1065	14.5248	12.8203	14.8288	10.7848	12.207	9.67108	14.058	3.0647	0.892488	1.64178	1.08257	0.65952	0.514106	0.00408216	0.941138	-0.143218	0.189228	-0.496821	-0.164376
AT1G03380.1	homolog of yeast autophagy 18 (ATG18) G					1202	1325	1445	954	929	1728	802	781	862	1302	1419	1254	12.9413	15.0341	13.3894	14.3907	13.9933	19.7614	13.5173	10.7404	16.7661	16.7458	15.1403	15.6959	13.7883	16.0485	13.6746	15.8607	1.10194	3.22163	3.01593	0.815333	0.755527	0.579045	0.79028	0.918931	-0.0111318	-0.0159804	-0.20034	-0.205189
AT1G03390.1	HXXXD-type acyl-transferase family protein					1	0	0	0	0	0	2	0	1	2	1	1	0.0312185	0	0	0	0	0	0.0979887	0	0.0578418	0.0747807	0.0310405	0.0365192	0.0104062	0	0.0519435	0.0474468	0.018024	0	0.0492599	0.0238298	NA	NA	NA	NA	0.0581219	0.066877	0.00618025	0.0149353
AT1G03400.1	2-oxoglutarate (2OG) and Fe(II)-dependent oxygenase superfamily protein	A single copy gene that encodes a protein with sequence similarity to tomato E8 (ACC oxidase, the last step in ethylene biosynthesis) involved in ethylene synthesis and fruit ripening in tomato. This gene is not induced by ethylene in siliques. The transcript is found in siliques, etiolated seedlings, leaves, stems and flowers.				851	799	826	507	513	731	732	847	691	847	1150	1000	30.2399	29.978	25.2568	25.2556	25.5823	27.6776	40.8437	38.597	45.7414	36.0677	40.6601	41.6225	28.4916	26.1718	41.7274	39.4501	2.80445	1.31422	3.65325	2.96851	0.0154005	1.32669e-06	0.0605567	0.439166	0.534858	0.574031	0.0790171	0.118191
AT1G03410.1	2-oxoglutarate (2OG) and Fe(II)-dependent oxygenase superfamily protein					86.6855	84.8162	127.28	25.2157	34.5514	51.9029	72.4366	51.9818	35.3866	65.8407	69.2327	79.8106	1.33632	1.37843	1.68862	0.544677	0.745612	0.850379	1.74909	1.02432	0.991122	1.21321	1.05848	1.43236	1.46779	0.713556	1.25484	1.23468	0.1924	0.155352	0.428351	0.187863	0.550748	0.0905408	0.819205	0.0132021	-0.130192	0.383077	0.0129572	0.526226
AT1G03420.1	transposable element gene	Member of Sadhu non-coding retrotransposon family				1196.31	1021.18	1348.72	799.784	823.449	916.097	498.563	705.018	453.613	791.159	964.767	805.189	49.8636	44.9625	48.3717	46.7381	48.2038	40.7174	32.6551	37.7214	35.4959	39.5482	40.0512	39.3848	47.7326	45.2198	35.2908	39.6614	2.51228	3.96744	2.53937	0.347323	0.00438473	0.00737213	0.919147	0.551896	-0.425283	-0.18485	-0.164056	0.0763772
AT1G03430.1	histidine-containing phosphotransfer factor 5	Encodes AHP5, one of the six Arabidopsis thaliana histidine phosphotransfer proteins (AHPs). AHPs function as redundant positive regulators of cytokinin signaling. Members of the AHP gene family include: AT3G21510 (AHP1), AT3G29350 (AHP2), AT5G39340 (AHP3), AT3G16360 (AHP4), AT1G03430 (AHP5) and AT1G80100 (AHP6).				272	336	314	208	238	356	181	207	131	248	270	310	11.9988	15.6602	11.9185	12.8652	14.7497	16.7515	12.5507	11.7262	10.8827	13.1244	11.8675	16.06	13.1925	14.7888	11.7199	13.684	2.13747	1.94345	0.834018	2.15153	0.446519	0.248149	0.832162	0.973412	-0.158045	-0.10466	-0.207158	-0.153773
AT1G03440.1	Leucine-rich repeat (LRR) family protein					807	677	1064	336	328	461	399	373	261	357	376	317	20.5236	18.1652	23.2862	11.9762	11.6917	12.4763	15.9139	12.1452	12.21	10.8662	9.49898	9.41421	20.6583	12.0481	13.423	9.92646	2.56316	0.397206	2.1574	0.814939	0.00130361	0.00209685	0.000218578	3.09654e-07	-0.586548	-0.25601	0.400548	0.731086
AT1G03445.1	Serine/threonine protein phosphatase family protein	encodes a serine‚Äìthreonine protein phosphatase with an N-terminal Kelch-repeat domain, which is nuclear localized and expressed preferentially in elongating cells. Genetic evidence suggest that this gene plays a redundant role (along with other members of the same gene family) in modulating growth in response to brassinosteroid.				3	2	2	3	1	2	4	1	2	3	1	0	0.0449008	0.0315565	0.0257615	0.0629149	0.0209503	0.0318122	0.093769	0.0191303	0.0543558	0.0536668	0.0148425	0	0.0340729	0.0385591	0.0557517	0.0228364	0.00981466	0.0217807	0.0373389	0.0277121	NA	NA	NA	NA	0.0299326	-0.0220079	0.0456951	-0.00624542
AT1G03457.1	RNA-binding (RRM/RBD/RNP motifs) family protein					122.734	37.0425	104.055	57.2427	47.3261	70.6412	31.4096	33.2313	21.8342	31.6831	52	43.1889	3.02169	0.962128	2.2046	1.97515	1.63294	1.85058	1.21264	1.04736	0.987827	0.933466	1.27158	1.24136	2.06281	1.81956	1.08261	1.1488	1.03708	0.173201	0.116478	0.187098	0.669852	0.519621	0.979065	0.975109	-0.556462	-0.391936	-0.0451405	0.119386
AT1G03457.2	RNA-binding (RRM/RBD/RNP motifs) family protein					103.266	48.9575	64.9453	15.7573	21.6739	23.3588	36.5904	23.7687	24.1658	41.3169	0	23.8111	2.58032	1.29059	1.3965	0.551811	0.759015	0.621077	1.43378	0.760332	1.11012	1.2355	0	0.694669	1.7558	0.643968	1.10141	0.64339	0.716013	0.105482	0.336808	0.619344	0.673229	0.613635	0.489003	0.748076	-0.391115	-0.000507324	0.354684	0.745291
AT1G03470.1	Kinase interacting (KIP1-like) family protein	Encodes a member of the NET superfamily of proteins that potentially couples different membranes to the actin cytoskeleton in plant cells. It colocalizes with filamentous actin and is localized to the nuclear membrane and the vacuolar membrane.				11.7564	46.0851	18.7372	30.7207	32.9079	18.2992	22	15.1367	15.9677	6.68078	0	15.0609	0.413564	1.71168	0.567182	1.51494	1.62451	0.685874	1.21517	0.682803	1.04592	0.281619	0	0.620512	0.897475	1.27511	0.981298	0.30071	0.709293	0.513224	0.272003	0.310696	0.95179	0.155196	0.295282	0.953405	0.0623645	-0.806635	0.607146	-0.261854
AT1G03470.2	Kinase interacting (KIP1-like) family protein	Encodes a member of the NET superfamily of proteins that potentially couples different membranes to the actin cytoskeleton in plant cells. It colocalizes with filamentous actin and is localized to the nuclear membrane and the vacuolar membrane.				48.2436	21.9149	68.2628	29.2793	37.0921	64.7008	0	15.8633	3.03231	22.3192	35	22.9391	1.81644	0.871354	2.2116	1.54547	1.96042	2.59637	0	0.7662	0.213252	1.00731	1.31165	1.01231	1.63313	2.03409	0.326484	1.11042	0.68867	0.529309	0.395451	0.174285	0.176053	0.592463	0.245253	0.975422	-0.989172	-0.52373	-0.669925	-0.204483
AT1G03475.1	Coproporphyrinogen III oxidase	Encodes coproporphyrinogen III oxidase, a key enzyme in the biosynthetic pathway of chlorophyll and heme, a tetrapyrrole pathway. Mutants express cytological and molecular markers associated with the defense responses, usually activated by pathogen infection.				4363	4302	6831	5004	5383	5923	3217	3573	2732	4523	5857	4932	129.695	134.966	174.739	208.497	224.399	187.466	150.053	136.078	150.189	161.002	173.072	171.425	146.467	206.787	145.44	168.5	24.626	18.5258	8.10801	6.54518	0.835557	0.000465689	0.678631	0.342416	-0.0100792	-0.293825	-0.210973	-0.494719
AT1G03490.1	NAC domain containing protein 6					1	0	1	0	0	0	0	0	0	2.04903	0	0	0.0554749	0	0.0477296	0	0	0	0	0	0	0.136563	0	0	0.0344015	0	0	0.045521	0.0300432	0	0	0.0788447	NA	NA	NA	NA	-0.0487963	0.064222	-0.064222	0.0487963
AT1G03495.1	HXXXD-type acyl-transferase family protein					580.241	481.348	501.668	597.416	231.058	858.938	294.342	297.26	212.206	322.318	459.149	489.399	13.9645	12.2209	10.39	20.1503	7.79269	21.9943	11.1076	9.15745	9.3785	9.28225	10.9745	13.7482	12.1918	16.6458	9.88118	11.335	1.78743	7.72223	1.06784	2.25469	0.110855	0.432975	0.94102	0.934987	-0.277806	-0.516566	-0.18092	-0.41968
AT1G03510.1	Tetratricopeptide repeat (TPR)-like superfamily protein					30	31	52	27	35	30	39	47	27	66	45	37	1.01549	1.10782	1.51465	1.28116	1.66228	1.0818	2.0725	2.03965	1.69895	2.67665	1.5152	1.46627	1.21265	1.34175	1.93703	1.88604	0.26558	0.294945	0.206839	0.685125	0.39663	0.540872	0.702969	0.995692	0.408582	0.301506	0.0252683	-0.0818076
AT1G03515.1	pre-tRNA					0	0	0	0	0	0	0	0.047619	0	0	0	0	0	0	0	0	0	0	0	0.106581	0	0	0	0	0	0	0.035527	0	0	0	0.0615346	0	NA	NA	NA	NA	0.0503652	0	0.0503652	0
AT1G03520.1	Core-2/I-branching beta-1,6-N-acetylglucosaminyltransferase family protein					286.63	229.197	380.044	228.02	225.769	326.522	187.062	143.335	159.614	315.421	349.077	289.092	5.8657	4.94668	6.69305	6.5392	6.47169	7.10629	5.99989	3.75249	5.97159	7.72045	7.09054	6.89801	5.83514	6.70573	5.24132	7.23633	0.873586	0.348536	1.28945	0.430167	0.523111	0.962655	0.164306	0.928134	-0.13112	0.0960712	-0.40015	-0.172959
AT1G03520.2	Core-2/I-branching beta-1,6-N-acetylglucosaminyltransferase family protein					73.37	49.8034	51.9559	45.9796	73.2312	62.4783	23.9381	103.665	40.3864	29.579	85.923	75.9082	2.2576	1.61747	1.37571	1.98311	3.16038	2.04719	1.15592	4.08743	2.30117	1.09002	2.62859	2.73191	1.75026	2.39689	2.51484	2.15017	0.455694	0.661975	1.47739	0.919572	0.884144	0.833927	0.902372	0.922007	0.353891	-0.108785	0.158028	-0.304648
AT1G03530.1	nuclear assembly factor 1					393.872	452.701	392	264	261	337.93	428.415	424.347	428.741	574.461	726.497	698	6.19823	7.51062	5.30889	5.82134	5.7498	5.65213	10.5605	8.53642	12.2631	10.806	11.339	12.789	6.33925	5.74109	10.4533	11.6447	1.10762	0.0849406	1.86565	1.02623	0.00115874	5.15844e-15	0.970011	0.526877	0.642064	0.907475	-0.142761	0.12265
AT1G03540.1	Pentatricopeptide repeat (PPR-like) superfamily protein					54	38	35	39	38	41	32	31	30	54	68	49	1.24	0.920454	0.691642	1.25508	1.22265	1.00157	1.15205	0.911034	1.26332	1.48359	1.5505	1.31294	0.950699	1.15977	1.1088	1.44901	0.275427	0.137959	0.180081	0.122497	0.858893	0.691839	0.701145	0.913824	0.112432	0.181323	-0.215775	-0.146885
AT1G03545.1		Potential natural antisense gene, locus overlaps with AT1G03550				20.0708	31.2247	30.1103	29	25	35	30	32	27	38	38	24.0827	0.721855	1.18578	0.931852	1.46213	1.26189	1.34134	1.69431	1.476	1.80995	1.63786	1.35994	1.01467	0.946496	1.35512	1.66009	1.33749	0.232309	0.100829	0.169585	0.312201	0.358959	0.798071	0.473522	0.826317	0.450594	-0.0108404	0.186513	-0.274921
AT1G03550.1	Secretory carrier membrane protein (SCAMP) family protein					271.929	254.775	250.89	182	205	321	123	138	182	187	264	275.917	9.47083	9.36853	7.5191	8.88579	10.0189	11.9113	6.7261	6.16286	11.7977	7.80405	9.1476	11.2537	8.78615	10.272	8.22889	9.40178	1.09849	1.52855	3.10349	1.73882	0.625357	0.313599	0.889785	0.912499	-0.0845853	-0.115912	-0.172602	-0.203929
AT1G03560.1	Pentatricopeptide repeat (PPR-like) superfamily protein					212	237	233	166	139	227	164	153	147	247	233	213	3.8848	4.5795	3.67441	4.26259	3.56687	4.42257	4.70893	3.58547	4.91164	5.41211	4.23641	4.54801	4.04624	4.08401	4.40201	4.73218	0.473649	0.454944	0.714374	0.609102	0.94306	0.720294	0.902126	0.897538	0.0982893	0.173116	-0.0855859	-0.010759
AT1G03570.1	pre-tRNA					0	0	0	0	0	0.5	0	0	0.5	0	0.5	1	0	0	0	0	0	0.675979	0	0	1.53199	0	0.739312	1.65055	0	0.225326	0.510663	0.796621	0	0.390277	0.884495	0.826766	NA	NA	NA	NA	0.595182	0.55212	-0.250104	-0.293166
AT1G03580.1						4	16	7	6	6	7	5	5	6	32	22	13	0.14618	0.617428	0.220126	0.307389	0.307756	0.27261	0.286956	0.234362	0.40899	1.40158	0.800096	0.556651	0.327911	0.295918	0.310103	0.919442	0.25344	0.0201864	0.0895855	0.434924	0.987773	0.130899	0.256742	0.997996	-0.0194789	0.566712	-0.551007	0.035184
AT1G03590.1	Protein phosphatase 2C family protein					683	433	572	319	286	390	382	433	335	369	411	379	14.2187	9.50703	10.2477	9.30647	8.34024	8.63486	12.4646	11.5324	12.7554	9.18836	8.49307	9.20056	11.3245	8.76052	12.2508	8.96066	2.53368	0.495221	0.638917	0.404994	0.881014	0.629675	5.3033e-06	0.0482064	0.104553	0.0292833	0.411766	0.336496
AT1G03600.1	photosystem II family protein					6536	6455	10292	4691	4858	6174	4793	5442	3335	5316	6795	5202	400.629	418.586	542.757	403.317	419.238	404.556	462.786	429.546	393.569	391.764	416.16	376.443	453.991	409.037	428.634	394.789	77.3964	8.85602	34.6175	20.0306	0.675046	0.0457219	0.150688	0.55058	-0.0827299	-0.0510226	0.118376	0.150083
AT1G03610.1	Protein of unknown function (DUF789)					630	536	693	398	322	603	310	308	231	527	607	462	15.938	14.3063	15.0871	14.1116	11.4174	16.2334	12.2991	9.9759	10.748	15.956	15.254	13.6478	15.1105	13.9208	11.0077	14.9526	0.816101	2.41366	1.18317	1.18325	0.00777952	0.975135	0.054114	0.445284	-0.424042	0.0964667	-0.409836	0.110673
AT1G03620.1	ELMO/CED-12 family protein					42	29	17	21	19	23	27	16	19	26	29	12	2.28394	1.66748	0.795386	1.60154	1.4534	1.33586	2.31084	1.11916	1.97148	1.69838	1.57392	0.768765	1.58227	1.4636	1.80049	1.34702	0.747926	0.133133	0.613965	0.504637	0.913097	0.667284	0.489983	0.970043	0.117042	-0.0699369	0.25485	0.0678711
AT1G03630.1	protochlorophyllide oxidoreductase C	Encodes for a protein with protochlorophyllide oxidoreductase activity. The enzyme is NADPH- and light-dependent.				4097.19	3090.57	5856.93	3490.32	3724.83	5063.63	3379.13	4172.03	2725.6	4380.36	5555.99	4299.56	127.085	101.182	156.329	151.75	162.048	167.257	164.489	165.829	156.599	162.725	171.345	155.996	128.199	160.352	162.306	163.355	27.5904	7.89145	4.98733	7.69389	0.477834	0.348511	0.32042	0.766924	0.337984	0.0266098	-0.00924342	-0.320617
AT1G03630.2	protochlorophyllide oxidoreductase C	Encodes for a protein with protochlorophyllide oxidoreductase activity. The enzyme is NADPH- and light-dependent.				182.808	60.4313	250.066	110.681	183.167	229.367	126.866	110.969	115.402	162.636	300.008	122.441	5.73954	2.00268	6.7561	4.87093	8.06635	7.66914	6.25128	4.46494	6.71462	6.11581	9.36577	4.49718	4.83277	6.86881	5.81028	6.65959	2.50308	1.74157	1.18791	2.47943	0.778741	0.756744	0.99625	0.826182	0.223532	-0.0388783	-0.169552	-0.431963
AT1G03640.1	pre-tRNA					0	0	0.133333	0	0	0	0	0.0666667	0	0	0.0666667	0.2	0	0	0.185669	0	0	0	0	0.15939	0	0	0.0948962	0.339114	0.0618897	0	0.05313	0.14467	0.107196	0	0.0920239	0.17495	NA	NA	NA	NA	-0.0119503	0.194932	-0.120248	0.0866339
AT1G03650.1	Acyl-CoA N-acyltransferases (NAT) superfamily protein					50	69	56	92	82	94	81	89	91	103	123	90	3.00273	4.3834	2.89343	7.74947	6.93211	6.03374	7.66137	6.88128	10.5046	7.43574	7.37911	6.37855	3.42652	6.90511	8.34908	7.06447	0.830482	0.858184	1.90705	0.594696	0.00108232	0.782772	0.244522	0.0306892	1.07865	0.0287942	0.213246	-0.836612
AT1G03660.1	Ankyrin-repeat containing protein					14	13	13	6	12	10	12	7	10	29	30	34	3.09645	3.08086	2.47633	1.87397	3.80709	2.41305	4.25484	2.0443	5.26143	7.85789	6.81497	9.3029	2.88455	2.69804	3.85352	7.99192	0.353612	0.997573	1.64568	1.24937	0.964122	0.0366704	0.159871	0.948374	0.321286	1.28187	-0.889597	0.0709867
AT1G03670.1	ankyrin repeat family protein	Ankyrin repeat containing protein				0	1	2	1	1	0	0	0	2	0	1	1	0	0.0239227	0.0390342	0.0317837	0.0317765	0	0	0	0.0831518	0	0.0225188	0.0264614	0.0209856	0.0211867	0.0277173	0.0163267	0.0196821	0.0183482	0.0480077	0.0142761	NA	NA	NA	NA	0.00948086	-0.00688242	0.0160791	-0.000284135
AT1G03680.1	thioredoxin M-type 1	encodes a chloroplast thioredoxin similar to prokaryotic thioredoxins.				6253	7593	12206	8311	8653	11638	5107	6056	4006	7236	9192	7402	317.634	407.72	533.479	592.025	618.027	631.131	408.117	395.467	386.504	441.332	465.744	442.476	419.611	613.728	396.696	449.851	108.413	19.9043	10.8588	13.7759	0.80243	1.18859e-12	0.804772	0.419243	-0.0808205	-0.447298	-0.180984	-0.547461
AT1G03687.1	DTW domain-containing protein					310.037	278.343	366.115	251.142	271.381	297.471	222	255.279	204	339.044	451.682	353.211	9.91988	9.40072	10.0802	11.2636	12.1802	10.1369	11.1486	10.4684	12.1053	12.9939	14.3713	13.2232	9.80027	11.1936	11.2408	13.5295	0.355181	1.02345	0.822333	0.738009	0.77167	0.396769	0.616123	0.95301	0.180627	0.252862	-0.247288	-0.175053
AT1G03687.2	DTW domain-containing protein					7.96272	3.65697	3.88487	19.8576	4.61883	10.5286	0	19.721	0	7.95621	8.31784	11.7885	0.240409	0.11653	0.100932	0.840357	0.19557	0.338474	0	0.762897	0	0.287664	0.249657	0.416217	0.152624	0.458134	0.254299	0.317846	0.0764233	0.338639	0.440459	0.0872856	NA	0.857422	0.485928	0.841942	0.12196	-0.145941	-0.0713005	-0.339201
AT1G03700.1	Uncharacterised protein family (UPF0497)					0	0	0	0	0	0	0	0	0	0	1	0	0	0	0	0	0	0	0	0	0	0	0.0790056	0	0	0	0	0.0263352	0	0	0	0.0456139	NA	NA	NA	NA	0	0.037502	-0.037502	0
AT1G03710.1	Cystatin/monellin superfamily protein					0	3.75266	11.3026	0	0	0	1.70516	0	0	0	3.73726	2	0	0.189713	0.465196	0	0	0	0.128272	0	0	0	0.178233	0.112482	0.218303	0	0.0427573	0.096905	0.233912	0	0.0740579	0.0901318	NA	NA	NA	NA	-0.22447	0.133439	-0.0730351	0.284873
AT1G03710.2	Cystatin/monellin superfamily protein					7	3.24734	4.69743	3	4	1	2.29484	2	0	3	0.262741	0	0.455888	0.223806	0.263199	0.274075	0.366945	0.069655	0.235537	0.167833	0	0.235019	0.017108	0	0.314298	0.236892	0.134457	0.0840423	0.124193	0.152093	0.121264	0.131029	NA	NA	NA	NA	-0.212291	-0.190298	0.0655804	0.0875729
AT1G03720.1	Cysteine proteinases superfamily protein					0	0	0	0	0	0	0	0	0	0	0	0	0	0	0	0	0	0	0	0	0	0	0	0	0	0	0	0	0	0	0	0	NA	NA	NA	NA	0	0	0	0
AT1G03730.1						85	159	103	109	99	149	52	81	53	113	152	139	3.5738	7.06201	3.7263	6.4254	5.84618	6.68062	3.43578	4.3719	4.18544	5.69815	6.36553	6.85908	4.78737	6.3174	3.99771	6.30759	1.97137	0.427575	0.495493	0.58263	0.685024	0.650814	0.0699631	0.739797	-0.211642	-0.00193609	-0.548129	-0.338423
AT1G03740.1	Protein kinase superfamily protein					512.312	1107.35	553.606	555.268	550.203	1121	394.241	321	315.891	830.53	783	810.317	6.89187	15.7023	6.40937	10.4662	10.3586	16.0235	8.30519	5.51812	7.70224	13.3514	10.4431	12.6831	9.66785	12.2828	7.17518	12.1592	5.23156	3.24002	1.46638	1.52329	0.630993	0.745482	0.00154871	0.866019	-0.383946	-0.0134839	-0.686749	-0.316287
AT1G03740.2	Protein kinase superfamily protein					8.68757	49.6476	8.39417	19.732	9.79724	0	8.75925	0	30.1089	17.4705	0	44.6831	0.113619	0.684405	0.0944805	0.361579	0.179312	0	0.179384	0	0.713386	0.273025	0	0.679851	0.297501	0.180297	0.29759	0.317625	0.335205	0.180792	0.371092	0.342113	0.809052	0.93599	0.989298	0.856875	9.84e-05	0.15879	-0.0221056	0.136586
AT1G03750.1	switch 2					175	198	185	174	163	240	108	139	119	240	282	232	2.66473	3.17845	2.42434	3.7125	3.47436	3.88393	2.57584	2.70543	3.29142	4.36809	4.25849	4.11249	2.75584	3.69026	2.85756	4.24636	0.385222	0.205688	0.381277	0.128231	0.973082	0.734806	0.0420213	0.551774	0.0385542	0.161647	-0.443626	-0.320533
AT1G03760.1	Prefoldin chaperone subunit family protein					144	188	156	175	164	242	259	259	221	334	404	354	4.51008	6.21506	4.20443	7.68277	7.20459	8.07173	12.7309	10.3956	12.8262	12.5291	12.5813	12.9702	4.97652	7.65303	11.9842	12.6935	1.08344	0.434334	1.37662	0.241018	7.81027e-08	2.68352e-05	0.823595	0.131792	1.11938	0.662217	-0.0767339	-0.533899
AT1G03770.1	RING 1B	Encodes a nuclear localized protein with similarity to animal polycomb repressive core complex1 (PRC1) core component RING.Appears to function redundantly with ATRING1a, a close paralog. Both interact physically with CLF and LHP1 and appear to function together to repress class I KNOX gene expression.				110.163	77.4338	39.9146	61.4981	75.1597	86.9213	77.2603	55.9738	44.271	95.9022	113.292	100.167	2.90911	2.15755	0.907055	2.27614	2.78221	2.44294	3.20007	1.89276	2.15311	3.03135	2.97237	3.08975	1.99124	2.50043	2.41531	3.03116	1.01134	0.257887	0.691974	0.0586902	0.762184	0.728085	0.703957	0.857325	0.191275	0.203662	-0.239176	-0.226789
[truncated: 40,530 more rows]
